# Supplementary material for: Genome-wide dissection of PP2 genes reveals CsPP2-3/5/18 as key regulators of phloem protein deposition and bacterial immunity in Citrus sinensis
Source: Hortic Res. 2025 Dec 4;13(3):uhaf333. doi: 10.1093/hr/uhaf333 (PMC12966013; doi:10.1093/hr/uhaf333)
Supplement: Web_Material_uhaf333 [file web_material_uhaf333.zip › Supplementary tables.xlsx]

## Sheet: Table S1
Table S1. Nomenclature and genomic features of CsPP2 genes.
Gene name	Gene ID	Chromosome NO.	Strand (+ or -)	Start position	End position	Exon number	Intron number	Open readeing frame	Amino acid number	Relative molecular weight (kD)	Isoelectric point	Group
CsPP2-1	Cs2g10910.1	2	+	8198335	8200346	3	2	510	169	19.6	8.89	A
CsPP2-2	Cs2g10920.1	2	+	8202800	8203686	3	2	573	190	21.76	5.53	A
CsPP2-3	Cs2g10930.1	2	+	8204087	8205446	3	2	774	257	29.27	5.44	A
CsPP2-4	Cs3g08010.1	3	-	11398099	11399619	3	2	783	260	29.41	5.59	B
CsPP2-5	Cs3g14680.1	3	-	18987971	18989469	3	2	852	283	32.56	7.7	B
CsPP2-6	Cs3g14740.1	3	-	19036540	19037678	4	3	834	277	30.97	5.88	B
CsPP2-7	Cs5g10330.1	5	-	7189854	7192474	3	2	867	288	32.35	8.31	A
CsPP2-8	Cs6g14070.1	6	-	15428280	15429338	3	2	828	275	31.64	7.72	B
CsPP2-9	Cs6g15690.1	6	+	16732023	16739923	4	3	1038	345	39.42	7.07	A
CsPP2-10	Cs7g16020.1	7	+	11573882	11575253	3	2	480	159	18.12	7.31	A
CsPP2-11	Cs9g10740.1	9	-	8081999	8083738	3	2	789	262	29.29	5.33	B
CsPP2-12	Cs9g10760.1	9	-	8109995	8111563	3	2	798	265	30.36	8.16	B
CsPP2-13	Cs9g10780.1	9	-	8176793	8178382	3	2	783	260	29.47	6.41	B
CsPP2-14	Cs9g10790.1	9	-	8198829	8200194	3	2	789	262	29.65	6.95	B
CsPP2-15	Cs9g10910.1	9	-	8450327	8452972	4	3	963	320	36.59	7.19	B
CsPP2-16	Cs9g10930.1	9	-	8461506	8463816	3	2	792	263	30.53	5.11	B
CsPP2-17	Cs9g16920.1	9	-	16332730	16335575	3	2	870	289	32.94	8.6	A
CsPP2-18	orange1.1t00304.2	Un	-	4827242	4829660	3	2	891	296	33.38	7.57	A
CsPP2-19	orange1.1t01060.1	Un	-	17009071	17011422	3	2	882	293	33.08	5.46	B
CsPP2-20	orange1.1t01065.1	Un	-	17059676	17061766	3	2	852	283	31.52	4.91	B
CsPP2-21	orange1.1t03212.1	Un	-	49690534	49691941	3	2	798	265	30.19	7.26	B
CsPP2-22	orange1.1t03219.1	Un	-	49734004	49735819	3	2	789	262	29.59	5.07	B
CsPP2-23	orange1.1t04103.1	Un	-	63417200	63418716	2	1	870	289	32.98	8.71	B
CsPP2-24	orange1.1t04171.1	Un	+	64925633	64927880	1	0	690	229	26.15	5.26	B
CsPP2-25	orange1.1t04174.1	Un	+	64980739	64988548	12	11	1434	477	54.54	8.26	B
CsPP2-26	orange1.1t04176.1	Un	-	65002468	65006823	5	4	1911	636	73.02	5.32	B

## Sheet: Table S2
Table S2. Conserved motifs identified in CsPP2 proteins.
Motif	Width	E-value	Consensus Sequence
Motif 11	50	3.4e-494	PAECISHIISLTTPRDACRLAVVSPAFKSAADSDSVWEKFLPSDYKQIIS
Motif 22	46	1.1e-490	BNGTMSFALEKESGKKCYMVGARGLSITWGDTPRYWIWTSLPESRF
Motif 32	63	2.6e-402	PEVAELKYVWWFEVKARIETRILSLRTNYAAYLVFKFAESRYGFERRPIESGVYFEGSBNGKR
Motif 42	29	8.3e-267	LSQDRGDGWMEIEMGEFFNENGDDGTLVC
Motif 52	21	1.5e-194	SLJTSLSKKDLYFHLCHNPIL
1Conserved sequences within the F-box domain; 2PP2 domain.

## Sheet: Table S3
Table S3. Stress-responsive cis-acting elements in the 2.5 kb promoter regions of CsPP2 genes.
Gene name	cis-element	Sequence	Position	Strand (+ or -)	Annotation
CsPP2-1	DRE core	GCCGAC	1762	+	Dehydration-response element
CsPP2-1	ABRE	CACGTA	159	+	ABF TF-binding site
CsPP2-1	MYB	CAACCA	440	+	MYB TF-binding site
CsPP2-1	MYC	TCTCTTA	1462	+	MYC TF-binding site
CsPP2-10	MYB	TAACTG	503	+	MYB TF-binding site
CsPP2-10	MYB	TAACCA	251	+	MYB TF-binding site
CsPP2-10	MYB	CAACAG	2230	+	MYB TF-binding site
CsPP2-10	G-box	CACGTC	8	+	bHLH TF-binding site
CsPP2-10	G-box	CACGTC	572	+	bHLH TF-binding site
CsPP2-11	MYB	TAACCA	1770	+	MYB TF-binding site
CsPP2-11	MYC	CATTTG	1254	+	MYC TF-binding site
CsPP2-12	MYC	CATTTG	96	+	MYC TF-binding site
CsPP2-13	MYC	TCTCTTA	525	+	MYC TF-binding site
CsPP2-13	MYC	TCTCTTA	1232	+	MYC TF-binding site
CsPP2-13	MYB	TAACCA	430	+	MYB TF-binding site
CsPP2-13	MYB	CAACAG	690	+	MYB TF-binding site
CsPP2-13	MYB	TAACCA	999	+	MYB TF-binding site
CsPP2-13	MYB	TAACTG	834	+	MYB TF-binding site
CsPP2-13	TGA-element	AACGAC	1051	+	Auxin-responsive element
CsPP2-14	MYC	CATTTG	3	+	MYC TF-binding site
CsPP2-14	MYC	CATTTG	152	+	MYC TF-binding site
CsPP2-14	MYC	CATGTG	379	+	MYC TF-binding site
CsPP2-14	MYC	CATGTG	439	+	MYC TF-binding site
CsPP2-14	ABRE	CACGTA	469	+	ABF TF-binding site
CsPP2-14	MYB	TAACTG	800	+	MYB TF-binding site
CsPP2-14	ABRE	CACGTG	595	+	ABF TF-binding site
CsPP2-14	ABRE	ACGTG	1172	+	ABF TF-binding site
CsPP2-14	ABRE	ACGTG	1207	+	ABF TF-binding site
CsPP2-14	ABRE	ACGTG	1237	+	ABF TF-binding site
CsPP2-14	ABRE	ACGTG	1260	+	ABF TF-binding site
CsPP2-14	MYB	CAACCA	1917	+	MYB TF-binding site
CsPP2-14	G-box	TAAACGTG	1065	+	bHLH TF-binding site
CsPP2-15	MYB	CAACAG	761	+	MYB TF-binding site
CsPP2-15	MYB	CAACCA	1905	+	MYB TF-binding site
CsPP2-15	MYC	CATTTG	1060	+	MYC TF-binding site
CsPP2-16	ABRE	TACGTG	1834	+	ABF TF-binding site
CsPP2-16	ABRE	ACGTG	1460	+	ABF TF-binding site
CsPP2-16	W-box	TTGACC	446	+	WRKY TF-binding site
CsPP2-16	MYC	TCTCTTA	1259	+	MYC TF-binding site
CsPP2-16	MYC	CATTTG	806	+	MYC TF-binding site
CsPP2-16	MYC	CATTTG	2101	+	MYC TF-binding site
CsPP2-16	TGA-element	AACGAC	1639	+	Auxin-responsive element
CsPP2-17	MYC	CATGTG	572	+	MYC TF-binding site
CsPP2-17	MYC	CATGTG	972	+	MYC TF-binding site
CsPP2-17	MYC	CATTTG	2098	+	MYC TF-binding site
CsPP2-17	MYB	CAACAG	1913	+	MYB TF-binding site
CsPP2-17	G-box	CACGTC	1840	+	bHLH TF-binding site
CsPP2-17	G-box	CACGTT	684	+	bHLH TF-binding site
CsPP2-17	ABRE	CACGTA	1383	+	ABF TF-binding site
CsPP2-17	ABRE	ACGTG	764	+	ABF TF-binding site
CsPP2-18	ABRE	GACACGTGGC	1512	+	ABF TF-binding site
CsPP2-18	ABRE	ACGTG	1796	+	ABF TF-binding site
CsPP2-18	ABRE	TACGTGTC	2371	+	ABF TF-binding site
CsPP2-18	W-box	TTGACC	1135	+	WRKY TF-binding site
CsPP2-18	ABRE	CACGTA	2168	+	ABF TF-binding site
CsPP2-18	G-box	GCCACGTGGA	1263	+	bHLH TF-binding site
CsPP2-18	G-box	CACGTT	2185	+	bHLH TF-binding site
CsPP2-18	MYB	CAACTG	1371	+	MYB TF-binding site
CsPP2-18	MYB	CAACCA	280	+	MYB TF-binding site
CsPP2-18	MYB	CAACCA	400	+	MYB TF-binding site
CsPP2-18	MYB	CAACAG	2029	+	MYB TF-binding site
CsPP2-18	MYB	CAACCA	2164	+	MYB TF-binding site
CsPP2-18	MYC	CATGTG	71	+	MYC TF-binding site
CsPP2-18	MYC	CAATTG	180	+	MYC TF-binding site
CsPP2-18	MYC	CATGTG	228	+	MYC TF-binding site
CsPP2-18	MYC	TCTCTTA	974	+	MYC TF-binding site
CsPP2-18	P-box	CAACAAACCCCTT	2426	+	Gibberellin-responsive element
CsPP2-18	TGA-element	AACGAC	1541	+	Auxin-responsive element
CsPP2-19	MYC	CAATTG	239	+	MYC TF-binding site
CsPP2-19	MYC	CATTTG	2137	+	MYC TF-binding site
CsPP2-19	W-box	TTGACC	530	+	WRKY TF-binding site
CsPP2-19	MYB	CAACTG	765	+	MYB TF-binding site
CsPP2-19	TGA-element	AACGAC	402	+	Auxin-responsive element
CsPP2-19	TGA-element	AACGAC	853	+	Auxin-responsive element
CsPP2-19	TGA-element	AACGAC	2125	+	Auxin-responsive element
CsPP2-2	ABRE	CACGTA	558	+	ABF TF-binding site
CsPP2-2	MYC	CATGTG	724	+	MYC TF-binding site
CsPP2-2	MYC	CATTTG	1062	+	MYC TF-binding site
CsPP2-2	MYC	CATGTG	1826	+	MYC TF-binding site
CsPP2-20	W-box	TTGACC	1028	+	WRKY TF-binding site
CsPP2-20	W-box	TTGACC	1655	+	WRKY TF-binding site
CsPP2-20	MYB	CAACTG	532	+	MYB TF-binding site
CsPP2-20	MYB	TAACTG	1990	+	MYB TF-binding site
CsPP2-20	MYB	CAACCA	543	+	MYB TF-binding site
CsPP2-20	MYB	CAACCA	603	+	MYB TF-binding site
CsPP2-20	MYB	CAACCA	623	+	MYB TF-binding site
CsPP2-20	MYB	CAACCA	648	+	MYB TF-binding site
CsPP2-20	MYB	CAACCA	668	+	MYB TF-binding site
CsPP2-20	MYB	TAACCA	1017	+	MYB TF-binding site
CsPP2-20	MYB	CAACCA	1053	+	MYB TF-binding site
CsPP2-20	MYB	TAACCA	1065	+	MYB TF-binding site
CsPP2-20	MYB	TAACCA	1278	+	MYB TF-binding site
CsPP2-20	MYB	CAACAG	1354	+	MYB TF-binding site
CsPP2-20	MYB	CAACAG	1366	+	MYB TF-binding site
CsPP2-20	MYB	CAACAG	1375	+	MYB TF-binding site
CsPP2-20	MYB	TAACCA	1979	+	MYB TF-binding site
CsPP2-20	TGA-element	AACGAC	336	+	Auxin-responsive element
CsPP2-20	TGA-element	AACGAC	1573	+	Auxin-responsive element
CsPP2-20	TGA-element	AACGAC	2067	+	Auxin-responsive element
CsPP2-21	ABRE	CACGTG	316	+	ABF TF-binding site
CsPP2-21	MYB	CAACAG	94	+	MYB TF-binding site
CsPP2-21	MYB	CAACCA	166	+	MYB TF-binding site
CsPP2-21	MYB	CAACAG	1920	+	MYB TF-binding site
CsPP2-21	P-box	CCTTTTG	498	+	Gibberellin-responsive element
CsPP2-22	MYB	TAACCA	1088	+	MYB TF-binding site
CsPP2-22	G-box	CACGTT	245	+	bHLH TF-binding site
CsPP2-22	ABRE	ACGTG	224	+	ABF TF-binding site
CsPP2-22	MYC	TCTCTTA	1287	+	MYC TF-binding site
CsPP2-22	MYC	CATGTG	777	+	MYC TF-binding site
CsPP2-23	W-box	TTGACC	1014	+	WRKY TF-binding site
CsPP2-23	MYB	TAACTG	666	+	MYB TF-binding site
CsPP2-23	MYB	CAACTG	1481	+	MYB TF-binding site
CsPP2-23	MYC	CATGTG	188	+	MYC TF-binding site
CsPP2-23	MYC	CAATTG	803	+	MYC TF-binding site
CsPP2-23	MYC	CATTTG	1005	+	MYC TF-binding site
CsPP2-23	MYC	CATTTG	1167	+	MYC TF-binding site
CsPP2-23	P-box	CCTTTTG	746	+	Gibberellin-responsive element
CsPP2-23	TGA-element	AACGAC	258	+	Auxin-responsive element
CsPP2-23	TGA-element	AACGAC	330	+	Auxin-responsive element
CsPP2-23	TGA-element	AACGAC	660	+	Auxin-responsive element
CsPP2-24	MYB	CAACCA	139	+	MYB TF-binding site
CsPP2-24	MYB	CAACCA	772	+	MYB TF-binding site
CsPP2-24	MYC	TCTCTTA	2392	+	MYC TF-binding site
CsPP2-24	MYC	CAATTG	55	+	MYC TF-binding site
CsPP2-24	MYC	CATTTG	187	+	MYC TF-binding site
CsPP2-24	MYC	CATTTG	1211	+	MYC TF-binding site
CsPP2-24	MYC	CATGTG	2114	+	MYC TF-binding site
CsPP2-24	MYC	CATTTG	2351	+	MYC TF-binding site
CsPP2-24	G-box	CACGAC	156	+	bHLH TF-binding site
CsPP2-24	ABRE	TACGGTC	293	+	ABF TF-binding site
CsPP2-24	ABRE	ACGTG	752	+	ABF TF-binding site
CsPP2-24	ABRE	ACGTG	901	+	ABF TF-binding site
CsPP2-24	ABRE	TACGTGTC	934	+	ABF TF-binding site
CsPP2-25	MYB	TAACCA	1027	+	MYB TF-binding site
CsPP2-25	ABRE	CACGTA	420	+	ABF TF-binding site
CsPP2-25	ABRE	CACGTA	1942	+	ABF TF-binding site
CsPP2-25	ABRE	GCCGCGTGGC	1596	+	ABF TF-binding site
CsPP2-25	MYC	TCTCTTA	700	+	MYC TF-binding site
CsPP2-25	MYC	CATTTG	762	+	MYC TF-binding site
CsPP2-25	MYC	CATGTG	1527	+	MYC TF-binding site
CsPP2-25	TGA-element	AACGAC	1731	+	Auxin-responsive element
CsPP2-26	MYC	CATTTG	229	+	MYC TF-binding site
CsPP2-26	MYC	CAATTG	540	+	MYC TF-binding site
CsPP2-26	MYC	CATTTG	577	+	MYC TF-binding site
CsPP2-26	ABRE	CGTACGTGCA	221	+	ABF TF-binding site
CsPP2-26	ABRE	AACCCGG	263	+	ABF TF-binding site
CsPP2-26	W-box	TTGACC	1897	+	WRKY TF-binding site
CsPP2-3	W-box	TTGACC	2108	+	WRKY TF-binding site
CsPP2-3	ABRE	ACGTG	1733	+	ABF TF-binding site
CsPP2-3	MYC	CATGTG	539	+	MYC TF-binding site
CsPP2-3	MYC	CATTTG	1316	+	MYC TF-binding site
CsPP2-3	MYC	CATTTG	1844	+	MYC TF-binding site
CsPP2-3	MYB	TAACTG	1564	+	MYB TF-binding site
CsPP2-4	MYC	TCTCTTA	516	+	MYC TF-binding site
CsPP2-4	MYC	TCTCTTA	1223	+	MYC TF-binding site
CsPP2-4	MYC	CAATTG	1023	+	MYC TF-binding site
CsPP2-4	MYB	TAACCA	421	+	MYB TF-binding site
CsPP2-4	MYB	CAACAG	681	+	MYB TF-binding site
CsPP2-4	MYB	TAACCA	990	+	MYB TF-binding site
CsPP2-4	MYB	TAACTG	825	+	MYB TF-binding site
CsPP2-4	TGA-element	AACGAC	1042	+	Auxin-responsive element
CsPP2-5	MYC	CATTTG	1844	+	MYC TF-binding site
CsPP2-5	G-box	TAAACGTG	107	+	bHLH TF-binding site
CsPP2-5	MYB	CAACAG	525	+	MYB TF-binding site
CsPP2-5	ABRE	TACGTG	52	+	ABF TF-binding site
CsPP2-5	ABRE	ACGTG	1717	+	ABF TF-binding site
CsPP2-6	G-box	CACGAC	1399	+	bHLH TF-binding site
CsPP2-6	MYC	CATTTG	1659	+	MYC TF-binding site
CsPP2-6	ABRE	ACGTG	1796	+	ABF TF-binding site
CsPP2-7	MYB	TAACTG	133	+	MYB TF-binding site
CsPP2-7	MYB	TAACTG	547	+	MYB TF-binding site
CsPP2-7	MYB	TAACCA	277	+	MYB TF-binding site
CsPP2-7	MYB	CAACAG	606	+	MYB TF-binding site
CsPP2-7	MYB	TAACCA	671	+	MYB TF-binding site
CsPP2-7	MYC	CATGTG	1647	+	MYC TF-binding site
CsPP2-7	P-box	CCTTTTG	2184	+	Gibberellin-responsive element
CsPP2-7	TGA-element	AACGAC	380	+	Auxin-responsive element
CsPP2-8	ABRE	ACGTG	989	+	ABF TF-binding site
CsPP2-8	W-box	TTGACC	1618	+	WRKY TF-binding site
CsPP2-8	MYB	CAACTG	1787	+	MYB TF-binding site
CsPP2-8	MYB	CAACCA	1497	+	MYB TF-binding site
CsPP2-8	MYB	CAACAG	1867	+	MYB TF-binding site
CsPP2-8	MYC	CAATTG	18	+	MYC TF-binding site
CsPP2-8	MYC	CAATTG	297	+	MYC TF-binding site
CsPP2-8	MYC	CAATTG	384	+	MYC TF-binding site
CsPP2-8	P-box	CCTTTTG	1942	+	Gibberellin-responsive element
CsPP2-9	MYB	TAACCA	1835	+	MYB TF-binding site
CsPP2-9	MYB	CAACAG	1919	+	MYB TF-binding site
CsPP2-9	TGA-element	AACGAC	1394	+	Auxin-responsive element

## Sheet: Table S4
Table S4. Predicted transcription factors regulating CsPP2 genes.
TF name	Family	sequence name	start	stop	strand	score	p-value	q-value	matched sequence
orange1.1g022806m.g	BBR-BPC	CsPP2-17	1888	1911	-	45.0156	1.11e-15	4.68e-11	GAGAGAGAGAGAGAGAGAGAGAGA
orange1.1g022806m.g	BBR-BPC	CsPP2-17	1890	1913	-	45.0156	1.11e-15	4.68e-11	GAGAGAGAGAGAGAGAGAGAGAGA
orange1.1g022806m.g	BBR-BPC	CsPP2-9	1846	1869	-	42.5781	2.9e-15	8.12e-11	GAGAGAGAGAGAGAGAGAGAGAGG
orange1.1g022806m.g	BBR-BPC	CsPP2-17	1886	1909	-	41.6094	8.55e-15	1.8e-10	GAGAGAGAGAGAGAGAGAGAGAGC
orange1.1g018368m.g	BBR-BPC	CsPP2-9	1847	1867	+	40.2432	6.02e-14	8.52e-10	CTCTCTCTCTCTCTCTCTCTC
orange1.1g018368m.g	BBR-BPC	CsPP2-9	1849	1869	+	40.2432	6.02e-14	8.52e-10	CTCTCTCTCTCTCTCTCTCTC
orange1.1g018368m.g	BBR-BPC	CsPP2-17	1887	1907	+	40.2432	6.02e-14	8.52e-10	CTCTCTCTCTCTCTCTCTCTC
orange1.1g018368m.g	BBR-BPC	CsPP2-17	1889	1909	+	40.2432	6.02e-14	8.52e-10	CTCTCTCTCTCTCTCTCTCTC
orange1.1g018368m.g	BBR-BPC	CsPP2-17	1891	1911	+	40.2432	6.02e-14	8.52e-10	CTCTCTCTCTCTCTCTCTCTC
orange1.1g018368m.g	BBR-BPC	CsPP2-17	1893	1913	+	40.2432	6.02e-14	8.52e-10	CTCTCTCTCTCTCTCTCTCTC
orange1.1g022806m.g	BBR-BPC	CsPP2-9	1848	1871	-	39.0156	9.79e-14	1.65e-09	GCGAGAGAGAGAGAGAGAGAGAGA
orange1.1g022806m.g	BBR-BPC	CsPP2-17	1884	1907	-	36.5938	8.06e-13	1.13e-08	GAGAGAGAGAGAGAGAGAGAGCCA
orange1.1g022806m.g	BBR-BPC	CsPP2-17	1892	1915	-	35.1719	2.15e-12	2.58e-08	TTGAGAGAGAGAGAGAGAGAGAGA
orange1.1g018368m.g	BBR-BPC	CsPP2-9	1845	1865	+	35	2.18e-12	2.64e-08	TCCTCTCTCTCTCTCTCTCTC
orange1.1g022806m.g	BBR-BPC	CsPP2-9	1844	1867	-	34.7812	2.83e-12	2.97e-08	GAGAGAGAGAGAGAGAGAGAGGAT
orange1.1g018368m.g	BBR-BPC	CsPP2-9	1851	1871	+	34.6486	3.46e-12	3.67e-08	CTCTCTCTCTCTCTCTCTCGC
orange1.1g018368m.g	BBR-BPC	CsPP2-17	1895	1915	+	32.1351	2.25e-11	2.12e-07	CTCTCTCTCTCTCTCTCTCAA
orange1.1g022806m.g	BBR-BPC	CsPP2-9	1842	1865	-	31.4531	2.86e-11	2.67e-07	GAGAGAGAGAGAGAGAGAGGATGT
orange1.1g022806m.g	BBR-BPC	CsPP2-9	1854	1877	-	30.2188	6.17e-11	5.19e-07	GATAAAGCGAGAGAGAGAGAGAGA
orange1.1g018368m.g	BBR-BPC	CsPP2-17	1883	1903	+	28.9865	1.66e-10	1.41e-06	TTGGCTCTCTCTCTCTCTCTC
orange1.1g022806m.g	BBR-BPC	CsPP2-17	1882	1905	-	28.5781	1.71e-10	1.31e-06	GAGAGAGAGAGAGAGAGAGCCAAC
orange1.1g022806m.g	BBR-BPC	CsPP2-9	1850	1873	-	27.8438	2.68e-10	1.88e-06	AAGCGAGAGAGAGAGAGAGAGAGA
orange1.1g022806m.g	BBR-BPC	CsPP2-17	1894	1917	-	27.0156	4.35e-10	2.81e-06	TGTTGAGAGAGAGAGAGAGAGAGA
orange1.1g018368m.g	BBR-BPC	CsPP2-9	1843	1863	+	27.3378	4.57e-10	3.52e-06	CATCCTCTCTCTCTCTCTCTC
orange1.1g038243m.g	AP2	CsPP2-15	89	108	+	21.6835	7.13e-10	6.06e-05	AAAAAAAAAAAAAAGAGAAA
orange1.1g024771m.g	GATA	CsPP2-20	630	644	-	22.7794	7.76e-10	6.9e-05	ATGGTGGTGGTGATG
orange1.1g027691m.g	MIKC_MADS	CsPP2-9	1848	1868	+	20.3043	1.09e-09	2.35e-05	TCTCTCTCTCTCTCTCTCTCT
orange1.1g027691m.g	MIKC_MADS	CsPP2-17	1888	1908	+	20.3043	1.09e-09	2.35e-05	TCTCTCTCTCTCTCTCTCTCT
orange1.1g027691m.g	MIKC_MADS	CsPP2-17	1890	1910	+	20.3043	1.09e-09	2.35e-05	TCTCTCTCTCTCTCTCTCTCT
orange1.1g027691m.g	MIKC_MADS	CsPP2-17	1892	1912	+	20.3043	1.09e-09	2.35e-05	TCTCTCTCTCTCTCTCTCTCT
orange1.1g046549m.g	Dof	CsPP2-19	1953	1973	+	18.7188	1.57e-09	0.000133	AAAAAAAAAAAGTAGAAAAAG
orange1.1g024771m.g	GATA	CsPP2-20	627	641	-	22.4118	2.4e-09	0.000107	GTGGTGGTGATGGTG
orange1.1g027691m.g	MIKC_MADS	CsPP2-9	1846	1866	+	20.0145	2.66e-09	4.59e-05	CCTCTCTCTCTCTCTCTCTCT
orange1.1g018368m.g	BBR-BPC	CsPP2-9	1853	1873	+	23.8378	3.21e-09	2.27e-05	CTCTCTCTCTCTCTCTCGCTT
orange1.1g022806m.g	BBR-BPC	CsPP2-9	1856	1879	-	22.9531	4.1e-09	2.46e-05	AGGATAAAGCGAGAGAGAGAGAGA
orange1.1g027691m.g	MIKC_MADS	CsPP2-15	88	108	-	19.8116	4.55e-09	6.07e-05	TTTCTCTTTTTTTTTTTTTTT
orange1.1g019668m.g	Dof	CsPP2-15	87	107	-	19.9844	4.86e-09	0.000399	TTCTCTTTTTTTTTTTTTTTT
orange1.1g027691m.g	MIKC_MADS	CsPP2-9	1850	1870	+	19.7826	4.93e-09	6.07e-05	TCTCTCTCTCTCTCTCTCTCG
orange1.1g019546m.g	ERF	CsPP2-20	625	645	-	23.7647	6.22e-09	0.000298	GATGGTGGTGGTGATGGTGGT
orange1.1g019546m.g	ERF	CsPP2-20	622	642	-	23.6618	6.73e-09	0.000298	GGTGGTGGTGATGGTGGTTGG
orange1.1g043882m.g	bZIP	CsPP2-10	567	584	-	22.5625	7.06e-09	0.000627	ACGAGGTGACGTGGCAGA
orange1.1g018368m.g	BBR-BPC	CsPP2-17	1897	1917	+	22.2838	7.2e-09	4.7e-05	CTCTCTCTCTCTCTCTCAACA
orange1.1g024786m.g	Dof	CsPP2-19	1959	1979	-	17.9844	7.23e-09	0.000346	CCTTTTCTTTTTCTACTTTTT
orange1.1g038243m.g	AP2	CsPP2-15	87	106	+	20.6076	7.59e-09	0.000323	AAAAAAAAAAAAAAAAGAGA
orange1.1g024786m.g	Dof	CsPP2-20	870	890	+	17.9375	8.06e-09	0.000346	TCTTCTCTTTTTTTACTTTTT
orange1.1g018368m.g	BBR-BPC	CsPP2-17	1885	1905	+	22.0135	8.22e-09	4.98e-05	GGCTCTCTCTCTCTCTCTCTC
orange1.1g027691m.g	MIKC_MADS	CsPP2-15	86	106	-	19.5507	8.59e-09	9.26e-05	TCTCTTTTTTTTTTTTTTTTT
orange1.1g039680m.g	ERF	CsPP2-23	457	476	-	22.3125	1.02e-08	0.000907	TCACCATCTCATCCACCGAC
orange1.1g018368m.g	BBR-BPC	CsPP2-9	1841	1861	+	21.5405	1.04e-08	5.89e-05	AACATCCTCTCTCTCTCTCTC
orange1.1g019668m.g	Dof	CsPP2-16	68	88	+	19.4844	1.17e-08	0.000478	GTTTCTTTTTCTTTTCTTTTT
orange1.1g018746m.g	MYB	CsPP2-20	599	613	+	20.2344	1.26e-08	0.0011	CTCACAACCACCACC
orange1.1g022806m.g	BBR-BPC	CsPP2-7	2150	2173	-	20.7344	1.28e-08	7.16e-05	AAGAAAGAGAGAGAGATAGCAAAA
orange1.1g027691m.g	MIKC_MADS	CsPP2-19	1336	1356	+	19.3333	1.39e-08	0.000133	TTTTCTTTTCTTTCTTTTTTT
orange1.1g018368m.g	BBR-BPC	CsPP2-9	1855	1875	+	20.8649	1.45e-08	7.68e-05	CTCTCTCTCTCTCTCGCTTTA
orange1.1g028913m.g	ERF	CsPP2-20	625	645	+	22.029	1.67e-08	0.00108	ACCACCATCACCACCACCATC
orange1.1g022806m.g	BBR-BPC	CsPP2-9	1840	1863	-	20.0625	1.78e-08	9.37e-05	GAGAGAGAGAGAGAGAGGATGTTT
orange1.1g035756m.g	ERF	CsPP2-20	627	646	+	21.9375	1.81e-08	0.00112	CACCATCACCACCACCATCG
orange1.1g027691m.g	MIKC_MADS	CsPP2-17	1886	1906	+	19.1449	2.07e-08	0.000178	GCTCTCTCTCTCTCTCTCTCT
orange1.1g032112m.g	GATA	CsPP2-5	1266	1284	-	22.1159	2.2e-08	0.00194	GATGATCATCTTCTTCATC
orange1.1g022806m.g	BBR-BPC	CsPP2-9	1858	1881	-	19.5469	2.3e-08	0.000114	GAAGGATAAAGCGAGAGAGAGAGA
orange1.1g028913m.g	ERF	CsPP2-20	622	642	+	21.4058	2.43e-08	0.00108	CCAACCACCATCACCACCACC
orange1.1g022806m.g	BBR-BPC	CsPP2-9	1852	1875	-	18.8438	3.23e-08	0.000151	TAAAGCGAGAGAGAGAGAGAGAGA
orange1.1g019163m.g	bZIP	CsPP2-26	1782	1793	-	19.125	3.24e-08	0.00289	TTGCCAGCTGTC
orange1.1g035756m.g	ERF	CsPP2-10	412	431	-	21.1875	3.31e-08	0.00112	CTCCGTCTCCGTCTCCGTCT
orange1.1g018559m.g	MYB	CsPP2-20	617	635	+	19.3438	3.55e-08	0.00312	CATGCCCAACCACCATCAC
orange1.1g019668m.g	Dof	CsPP2-19	1336	1356	+	18.7656	3.68e-08	0.00101	TTTTCTTTTCTTTCTTTTTTT
orange1.1g035756m.g	ERF	CsPP2-20	624	643	+	21.0156	3.79e-08	0.00112	AACCACCATCACCACCACCA
orange1.1g027691m.g	MIKC_MADS	CsPP2-19	1334	1354	+	18.8261	3.8e-08	0.000298	CCTTTTCTTTTCTTTCTTTTT
orange1.1g018368m.g	BBR-BPC	CsPP2-7	2155	2175	+	18.5811	4.26e-08	0.000213	CTATCTCTCTCTCTTTCTTTG
orange1.1g036551m.g	bZIP	CsPP2-10	569	583	-	21.2188	4.51e-08	0.00402	CGAGGTGACGTGGCA
orange1.1g022806m.g	BBR-BPC	CsPP2-10	403	426	+	18.125	4.54e-08	0.000201	GAGAAACAGAGACGGAGACGGAGA
orange1.1g022924m.g	GATA	CsPP2-9	1622	1636	-	20.9375	5.02e-08	0.00447	TCTTAACCGTTGGTT
orange1.1g014660m.g	bZIP	CsPP2-10	569	583	+	21.1406	5.06e-08	0.0045	TGCCACGTCACCTCG
orange1.1g027691m.g	MIKC_MADS	CsPP2-16	72	92	+	18.6522	5.17e-08	0.000343	CTTTTTCTTTTCTTTTTTTTT
orange1.1g027691m.g	MIKC_MADS	CsPP2-17	1894	1914	+	18.6522	5.17e-08	0.000343	TCTCTCTCTCTCTCTCTCTCA
orange1.1g014327m.g	bZIP	CsPP2-26	1782	1792	+	20.5205	5.47e-08	0.00488	GACAGCTGGCA
orange1.1g038243m.g	AP2	CsPP2-15	91	110	+	19.3038	5.64e-08	0.000682	AAAAAAAAAAAAGAGAAAGG
orange1.1g020697m.g	bZIP	CsPP2-10	569	583	-	20.7969	5.65e-08	0.00503	CGAGGTGACGTGGCA
orange1.1g045411m.g	MYB	CsPP2-5	1530	1550	-	20.125	5.69e-08	0.00504	CATCATTTTCACCAACCCCTT
orange1.1g032112m.g	GATA	CsPP2-20	627	645	+	20.5652	5.94e-08	0.00262	CACCATCACCACCACCATC
orange1.1g022728m.g	GATA	CsPP2-5	1263	1281	-	19.9324	6.41e-08	0.00305	GATCATCTTCTTCATCACC
orange1.1g022728m.g	GATA	CsPP2-20	627	645	+	19.7973	6.88e-08	0.00305	CACCATCACCACCACCATC
orange1.1g038243m.g	AP2	CsPP2-9	1848	1867	-	19.1139	7.22e-08	0.000682	GAGAGAGAGAGAGAGAGAGA
orange1.1g038243m.g	AP2	CsPP2-9	1850	1869	-	19.1139	7.22e-08	0.000682	GAGAGAGAGAGAGAGAGAGA
orange1.1g038243m.g	AP2	CsPP2-17	1888	1907	-	19.1139	7.22e-08	0.000682	GAGAGAGAGAGAGAGAGAGA
orange1.1g038243m.g	AP2	CsPP2-17	1890	1909	-	19.1139	7.22e-08	0.000682	GAGAGAGAGAGAGAGAGAGA
orange1.1g038243m.g	AP2	CsPP2-17	1892	1911	-	19.1139	7.22e-08	0.000682	GAGAGAGAGAGAGAGAGAGA
orange1.1g038243m.g	AP2	CsPP2-17	1894	1913	-	19.1139	7.22e-08	0.000682	GAGAGAGAGAGAGAGAGAGA
orange1.1g024428m.g	TALE	CsPP2-9	1847	1866	+	20.0667	8.41e-08	0.00115	CTCTCTCTCTCTCTCTCTCT
orange1.1g024428m.g	TALE	CsPP2-9	1849	1868	+	20.0667	8.41e-08	0.00115	CTCTCTCTCTCTCTCTCTCT
orange1.1g024428m.g	TALE	CsPP2-17	1887	1906	+	20.0667	8.41e-08	0.00115	CTCTCTCTCTCTCTCTCTCT
orange1.1g024428m.g	TALE	CsPP2-17	1889	1908	+	20.0667	8.41e-08	0.00115	CTCTCTCTCTCTCTCTCTCT
orange1.1g024428m.g	TALE	CsPP2-17	1891	1910	+	20.0667	8.41e-08	0.00115	CTCTCTCTCTCTCTCTCTCT
orange1.1g024428m.g	TALE	CsPP2-17	1893	1912	+	20.0667	8.41e-08	0.00115	CTCTCTCTCTCTCTCTCTCT
orange1.1g038243m.g	AP2	CsPP2-16	73	92	-	18.9873	8.52e-08	0.000724	AAAAAAAAAGAAAAGAAAAA
orange1.1g014753m.g	G2-like	CsPP2-8	1971	1985	-	16.9853	8.54e-08	0.00694	CCTGGAATATTCTTT
orange1.1g044691m.g	bZIP	CsPP2-10	569	583	-	20.7812	8.82e-08	0.00786	CGAGGTGACGTGGCA
orange1.1g024428m.g	TALE	CsPP2-9	1851	1870	+	19.9733	9.15e-08	0.00115	CTCTCTCTCTCTCTCTCTCG
orange1.1g018368m.g	BBR-BPC	CsPP2-9	1839	1859	+	16.7973	9.45e-08	0.000445	CAAACATCCTCTCTCTCTCTC
orange1.1g038243m.g	AP2	CsPP2-20	1513	1532	+	18.8861	9.65e-08	0.000729	GAAACAAAGAGGAAGAGAAA
orange1.1g038243m.g	AP2	CsPP2-9	1846	1865	-	18.8354	1.03e-07	0.000729	GAGAGAGAGAGAGAGAGAGG
orange1.1g019668m.g	Dof	CsPP2-19	1948	1968	-	18.0469	1.03e-07	0.00211	TCTACTTTTTTTTTTTACTTT
orange1.1g024428m.g	TALE	CsPP2-10	68	87	+	19.8133	1.06e-07	0.00116	CCCTCTGGTCGCGGCGCTCC
orange1.1g025886m.g	HD-ZIP	CsPP2-11	1176	1188	+	18.4531	1.09e-07	0.00935	TCAATGATTGATT
orange1.1g018746m.g	MYB	CsPP2-20	619	633	+	18.4844	1.14e-07	0.00498	TGCCCAACCACCATC
orange1.1g038243m.g	AP2	CsPP2-14	507	526	-	18.7342	1.17e-07	0.000738	AAAAAAAAGAAAAAAAAAAG
orange1.1g027691m.g	MIKC_MADS	CsPP2-15	90	110	-	18.1449	1.18e-07	0.000727	CCTTTCTCTTTTTTTTTTTTT
orange1.1g024771m.g	GATA	CsPP2-5	1186	1200	+	19.3088	1.18e-07	0.00351	AAGGTGGTGGTGATG
orange1.1g035756m.g	ERF	CsPP2-20	621	640	+	19.5	1.21e-07	0.00268	CCCAACCACCATCACCACCA
orange1.1g045031m.g	B3	CsPP2-5	1263	1277	+	15.9178	1.23e-07	0.0106	GGTGATGAAGAAGAT
orange1.1g022728m.g	GATA	CsPP2-5	1266	1284	-	18.7027	1.23e-07	0.00363	GATGATCATCTTCTTCATC
orange1.1g024786m.g	Dof	CsPP2-1	171	191	+	16.6094	1.24e-07	0.00354	TTTTTGTTTTTTCTCCTTTTT
orange1.1g038243m.g	AP2	CsPP2-16	67	86	-	18.6835	1.24e-07	0.000738	AAAGAAAAGAAAAAGAAACG
orange1.1g027691m.g	MIKC_MADS	CsPP2-7	2237	2257	+	18.087	1.29e-07	0.000727	TTTCGTTCTTTCTTTTTCTTT
orange1.1g020124m.g	G2-like	CsPP2-8	1970	1982	+	17.7188	1.3e-07	0.0111	AAAAGAATATTCC
orange1.1g038243m.g	AP2	CsPP2-15	85	104	+	18.6456	1.3e-07	0.000738	AAAAAAAAAAAAAAAAAAGA
orange1.1g018368m.g	BBR-BPC	CsPP2-17	1879	1899	+	16.0405	1.31e-07	0.000585	CTAGTTGGCTCTCTCTCTCTC
orange1.1g027691m.g	MIKC_MADS	CsPP2-15	85	105	-	18.058	1.35e-07	0.000727	CTCTTTTTTTTTTTTTTTTTT
orange1.1g043131m.g	GRAS	CsPP2-9	1846	1865	-	18.0143	1.36e-07	0.00196	GAGAGAGAGAGAGAGAGAGG
orange1.1g022806m.g	BBR-BPC	CsPP2-9	1838	1861	-	15.7344	1.36e-07	0.000572	GAGAGAGAGAGAGAGGATGTTTGG
orange1.1g019668m.g	Dof	CsPP2-19	1957	1977	-	17.8281	1.37e-07	0.00225	TTTTCTTTTTCTACTTTTTTT
orange1.1g024428m.g	TALE	CsPP2-9	1853	1872	+	19.4667	1.43e-07	0.00139	CTCTCTCTCTCTCTCTCGCT
orange1.1g048459m.g	C2H2	CsPP2-17	2052	2070	+	19.2605	1.44e-07	0.0126	TTCTCTCCTCCTCCTCTAC
orange1.1g037149m.g	MIKC_MADS	CsPP2-7	1594	1612	+	19.4375	1.52e-07	0.012	TTACCAAAAACAGAAAAAC
orange1.1g038243m.g	AP2	CsPP2-16	69	88	-	18.4937	1.56e-07	0.000831	AAAAAGAAAAGAAAAAGAAA
orange1.1g032187m.g	bZIP	CsPP2-10	569	583	-	19.8594	1.57e-07	0.0139	CGAGGTGACGTGGCA
orange1.1g043131m.g	GRAS	CsPP2-9	1848	1867	-	17.8857	1.59e-07	0.00196	GAGAGAGAGAGAGAGAGAGA
orange1.1g043131m.g	GRAS	CsPP2-9	1850	1869	-	17.8857	1.59e-07	0.00196	GAGAGAGAGAGAGAGAGAGA
orange1.1g043131m.g	GRAS	CsPP2-17	1888	1907	-	17.8857	1.59e-07	0.00196	GAGAGAGAGAGAGAGAGAGA
orange1.1g043131m.g	GRAS	CsPP2-17	1890	1909	-	17.8857	1.59e-07	0.00196	GAGAGAGAGAGAGAGAGAGA
orange1.1g043131m.g	GRAS	CsPP2-17	1892	1911	-	17.8857	1.59e-07	0.00196	GAGAGAGAGAGAGAGAGAGA
orange1.1g043131m.g	GRAS	CsPP2-17	1894	1913	-	17.8857	1.59e-07	0.00196	GAGAGAGAGAGAGAGAGAGA
orange1.1g035756m.g	ERF	CsPP2-20	630	649	+	19.0938	1.62e-07	0.00289	CATCACCACCACCATCGACA
orange1.1g018368m.g	BBR-BPC	CsPP2-9	1857	1877	+	15.3243	1.77e-07	0.000753	CTCTCTCTCTCTCGCTTTATC
orange1.1g021633m.g	Dof	CsPP2-19	1950	1970	+	16.7656	1.79e-07	0.00986	AGTAAAAAAAAAAAGTAGAAA
orange1.1g032112m.g	GATA	CsPP2-5	1263	1281	-	18.7101	1.83e-07	0.00539	GATCATCTTCTTCATCACC
orange1.1g024786m.g	Dof	CsPP2-15	704	724	-	16.375	1.85e-07	0.00396	AATTTTTTCTTTTTCCTTTTT
orange1.1g045783m.g	ERF	CsPP2-20	626	646	+	19.0312	1.9e-07	0.0168	CCACCATCACCACCACCATCG
orange1.1g022806m.g	BBR-BPC	CsPP2-7	2025	2048	-	14.9531	1.92e-07	0.00077	GAGAAACGGAGAGAGAAAAAAAAT
orange1.1g015337m.g	bHLH	CsPP2-7	493	506	+	17.125	1.98e-07	0.0176	GTGGCCACTTGCTC
orange1.1g018746m.g	MYB	CsPP2-10	262	276	+	17.9531	2.09e-07	0.00609	CCACCAACTACTACC
orange1.1g014090m.g	bHLH	CsPP2-18	1507	1520	+	18.1918	2.13e-07	0.019	GTTGGGACACGTGG
orange1.1g024771m.g	GATA	CsPP2-20	1164	1178	-	18.7059	2.16e-07	0.0048	GTGGTGGTGGTGTTG
orange1.1g022806m.g	BBR-BPC	CsPP2-20	1511	1534	+	14.6406	2.2e-07	0.000843	GTGAAACAAAGAGGAAGAGAAAGC
orange1.1g027691m.g	MIKC_MADS	CsPP2-3	1135	1155	+	17.6377	2.45e-07	0.00121	TTTTTTTTTCTTTTTCTCCGT
orange1.1g046549m.g	Dof	CsPP2-1	177	197	-	16.2656	2.48e-07	0.0105	GAAATAAAAAAGGAGAAAAAA
orange1.1g022806m.g	BBR-BPC	CsPP2-7	2152	2175	-	14.2969	2.56e-07	0.000936	CAAAGAAAGAGAGAGAGATAGCAA
orange1.1g024484m.g	MYB	CsPP2-5	1533	1553	-	17.625	2.6e-07	0.0227	AATCATCATTTTCACCAACCC
orange1.1g027691m.g	MIKC_MADS	CsPP2-14	507	527	+	17.5797	2.65e-07	0.00121	CTTTTTTTTTTCTTTTTTTTA
orange1.1g027691m.g	MIKC_MADS	CsPP2-15	89	109	-	17.5652	2.7e-07	0.00121	CTTTCTCTTTTTTTTTTTTTT
orange1.1g042014m.g	bZIP	CsPP2-10	570	581	-	18.9873	2.72e-07	0.0242	AGGTGACGTGGC
orange1.1g045411m.g	MYB	CsPP2-10	254	274	+	18.5	2.8e-07	0.0124	CCACAACACCACCAACTACTA
orange1.1g014326m.g	TCP	CsPP2-10	1915	1934	+	14.2326	2.81e-07	0.0249	GCAGGCAGTGTGGGGTCCAC
orange1.1g027691m.g	MIKC_MADS	CsPP2-16	71	91	+	17.5362	2.81e-07	0.00121	TCTTTTTCTTTTCTTTTTTTT
orange1.1g047042m.g	MYB_related	CsPP2-18	2246	2260	-	17.2656	2.84e-07	0.0247	AATCTTATCCATTAC
orange1.1g019619m.g	MYB	CsPP2-5	1532	1542	+	16.7969	2.93e-07	0.0261	GGGGTTGGTGA
orange1.1g027691m.g	MIKC_MADS	CsPP2-15	87	107	-	17.4928	2.98e-07	0.00122	TTCTCTTTTTTTTTTTTTTTT
orange1.1g021633m.g	Dof	CsPP2-5	1998	2018	+	16.4219	3.05e-07	0.00986	TAAAAGAAGAAAAAGAAAAAA
orange1.1g030957m.g	bZIP	CsPP2-10	569	583	-	18.8594	3.09e-07	0.0275	CGAGGTGACGTGGCA
orange1.1g024771m.g	GATA	CsPP2-18	1667	1681	-	18.3088	3.1e-07	0.00552	GTGGTGATGGTCATG
orange1.1g019307m.g	MYB	CsPP2-20	603	620	-	17.7969	3.13e-07	0.0178	CATGGGTGGTGGTGGTTG
orange1.1g031669m.g	ERF	CsPP2-23	453	469	+	18.6875	3.17e-07	0.0282	AGAGGTCGGTGGATGAG
orange1.1g027691m.g	MIKC_MADS	CsPP2-15	84	104	-	17.4058	3.34e-07	0.00131	TCTTTTTTTTTTTTTTTTTTA
orange1.1g047290m.g	Dof	CsPP2-15	89	109	+	16.5156	3.39e-07	0.0158	AAAAAAAAAAAAAAGAGAAAG
orange1.1g021633m.g	Dof	CsPP2-15	702	722	+	16.3438	3.44e-07	0.00986	CTAAAAAGGAAAAAGAAAAAA
orange1.1g040617m.g	NAC	CsPP2-4	1882	1898	-	18.0625	3.51e-07	0.0156	TACTTGTTCCACAAGGA
orange1.1g040617m.g	NAC	CsPP2-13	1891	1907	-	18.0625	3.51e-07	0.0156	TACTTGTTCCACAAGGA
orange1.1g022924m.g	GATA	CsPP2-10	527	541	+	18.6094	3.69e-07	0.0165	TCATAACCGTCGGTT
orange1.1g027691m.g	MIKC_MADS	CsPP2-7	2245	2265	+	17.3188	3.73e-07	0.0014	TTTCTTTTTCTTTTGCTCTGT
orange1.1g038243m.g	AP2	CsPP2-7	2219	2238	-	17.7215	3.74e-07	0.00187	AAGAAAGTAAGAAAGAAAAA
orange1.1g024428m.g	TALE	CsPP2-9	1845	1864	+	18.2933	3.75e-07	0.00329	TCCTCTCTCTCTCTCTCTCT
orange1.1g045783m.g	ERF	CsPP2-20	623	643	+	18.0469	3.77e-07	0.0168	CAACCACCATCACCACCACCA
orange1.1g014135m.g	MYB	CsPP2-20	621	635	+	16.8906	3.8e-07	0.0314	CCCAACCACCATCAC
orange1.1g012287m.g	bZIP	CsPP2-10	570	581	-	16.6105	3.97e-07	0.0355	AGGTGACGTGGC
orange1.1g019307m.g	MYB	CsPP2-20	596	613	-	17.5469	4.01e-07	0.0178	GGTGGTGGTTGTGAGTTG
orange1.1g047290m.g	Dof	CsPP2-15	1118	1138	+	16.3906	4.03e-07	0.0158	AAAAGAAATAAAAAGTAACAA
orange1.1g046549m.g	Dof	CsPP2-16	69	89	-	15.9531	4.04e-07	0.0105	AAAAAAGAAAAGAAAAAGAAA
orange1.1g019668m.g	Dof	CsPP2-5	1996	2016	-	16.9219	4.21e-07	0.00502	TTTTCTTTTTCTTCTTTTACT
orange1.1g019668m.g	Dof	CsPP2-16	74	94	+	16.9062	4.29e-07	0.00502	TTTTCTTTTCTTTTTTTTTAA
orange1.1g047455m.g	ERF	CsPP2-10	409	429	-	17.2794	4.38e-07	0.0252	CCGTCTCCGTCTCCGTCTCTG
orange1.1g036845m.g	LBD	CsPP2-10	410	430	-	17.3438	4.44e-07	0.0273	TCCGTCTCCGTCTCCGTCTCT
orange1.1g027190m.g	MIKC_MADS	CsPP2-21	980	994	+	18.0469	4.51e-07	0.0373	TATTTCCTTATTGGG
orange1.1g032112m.g	GATA	CsPP2-20	630	648	+	17.0725	4.64e-07	0.0102	CATCACCACCACCATCGAC
orange1.1g047854m.g	MYB	CsPP2-26	1189	1202	-	15.6094	4.69e-07	0.0409	TAAGTTAGGTATAA
orange1.1g012625m.g	MYB_related	CsPP2-25	1265	1278	-	15.3438	4.82e-07	0.0401	CCAAAAATATCTAA
orange1.1g024786m.g	Dof	CsPP2-19	1334	1354	+	15.7656	4.89e-07	0.0084	CCTTTTCTTTTCTTTCTTTTT
orange1.1g028913m.g	ERF	CsPP2-10	410	430	-	15.942	4.89e-07	0.0138	TCCGTCTCCGTCTCCGTCTCT
orange1.1g020026m.g	bZIP	CsPP2-26	1782	1792	+	17.3125	4.95e-07	0.0442	GACAGCTGGCA
orange1.1g046549m.g	Dof	CsPP2-3	1135	1155	-	15.8125	4.98e-07	0.0105	ACGGAGAAAAAGAAAAAAAAA
orange1.1g024428m.g	TALE	CsPP2-10	408	427	-	17.9067	5.05e-07	0.00386	GTCTCCGTCTCCGTCTCTGT
orange1.1g027691m.g	MIKC_MADS	CsPP2-7	2150	2170	+	17.0435	5.24e-07	0.00184	TTTTGCTATCTCTCTCTCTTT
orange1.1g024428m.g	TALE	CsPP2-9	1855	1874	+	17.8533	5.26e-07	0.00386	CTCTCTCTCTCTCTCGCTTT
orange1.1g048263m.g	MYB_related	CsPP2-18	2246	2260	+	16.2031	5.31e-07	0.0445	GTAATGGATAAGATT
orange1.1g027691m.g	MIKC_MADS	CsPP2-14	506	526	+	17.029	5.34e-07	0.00184	GCTTTTTTTTTTCTTTTTTTT
orange1.1g019546m.g	ERF	CsPP2-20	602	622	-	17.1765	5.38e-07	0.0132	GGCATGGGTGGTGGTGGTTGT
orange1.1g047290m.g	Dof	CsPP2-18	693	713	-	16.1562	5.51e-07	0.0158	CAAAAAAAAAAAAAGTACAAT
orange1.1g043131m.g	GRAS	CsPP2-17	1886	1905	-	16.7714	5.6e-07	0.00605	GAGAGAGAGAGAGAGAGAGC
orange1.1g014374m.g	bHLH	CsPP2-14	1230	1250	-	17.8493	5.66e-07	0.0502	CAGGTACGGCACGTGTCCGCA
orange1.1g047455m.g	ERF	CsPP2-20	623	643	+	16.8088	5.69e-07	0.0252	CAACCACCATCACCACCACCA
orange1.1g037998m.g	MYB	CsPP2-20	618	638	-	16.4531	5.76e-07	0.051	GTGGTGATGGTGGTTGGGCAT
orange1.1g021633m.g	Dof	CsPP2-15	1118	1138	+	15.9844	5.76e-07	0.0106	AAAAGAAATAAAAAGTAACAA
orange1.1g024547m.g	TCP	CsPP2-10	1924	1934	+	18.0938	5.84e-07	0.0521	GTGGGGTCCAC
orange1.1g024428m.g	TALE	CsPP2-10	402	421	-	17.68	6e-07	0.00406	GTCTCCGTCTCTGTTTCTCC
orange1.1g036845m.g	LBD	CsPP2-10	413	433	-	16.7969	6.14e-07	0.0273	CACTCCGTCTCCGTCTCCGTC
orange1.1g021633m.g	Dof	CsPP2-15	89	109	+	15.9375	6.16e-07	0.0106	AAAAAAAAAAAAAAGAGAAAG
orange1.1g022728m.g	GATA	CsPP2-20	630	648	+	15.4324	6.24e-07	0.0138	CATCACCACCACCATCGAC
orange1.1g038243m.g	AP2	CsPP2-7	2237	2256	-	17.2152	6.28e-07	0.00297	AAGAAAAAGAAAGAACGAAA
orange1.1g040811m.g	MYB_related	CsPP2-25	1267	1278	+	15.5156	6.29e-07	0.0514	AGATATTTTTGG
orange1.1g018368m.g	BBR-BPC	CsPP2-5	231	251	+	12.1892	6.29e-07	0.00254	CTATCATTCTCTCCCTCACTT
orange1.1g015799m.g	TCP	CsPP2-10	1924	1936	+	17.7808	6.3e-07	0.0561	GTGGGGTCCACGC
orange1.1g024771m.g	GATA	CsPP2-20	624	638	-	17.4559	6.32e-07	0.00936	GTGGTGATGGTGGTT
orange1.1g029068m.g	ERF	CsPP2-23	454	467	+	17.4062	6.39e-07	0.0569	GAGGTCGGTGGATG
orange1.1g046549m.g	Dof	CsPP2-15	705	725	+	15.625	6.57e-07	0.0111	AAAAGGAAAAAGAAAAAATTG
orange1.1g021188m.g	MYB	CsPP2-14	404	418	-	15.7188	6.59e-07	0.0579	AAAAAAATTAGGCAG
orange1.1g022924m.g	GATA	CsPP2-15	1912	1926	-	17.6875	6.69e-07	0.0199	CATCAGCCGTTGGAT
orange1.1g046372m.g	WOX	CsPP2-1	198	208	+	16.85	6.72e-07	0.0556	TCATTCATTCA
orange1.1g039708m.g	MYB	CsPP2-7	532	546	-	15.5	7.01e-07	0.062	CAACATAACCGAACC
orange1.1g027691m.g	MIKC_MADS	CsPP2-16	67	87	+	16.7971	7.02e-07	0.00233	CGTTTCTTTTTCTTTTCTTTT
orange1.1g019546m.g	ERF	CsPP2-23	457	477	+	16.7206	7.03e-07	0.0132	GTCGGTGGATGAGATGGTGAG
orange1.1g014135m.g	MYB	CsPP2-20	601	615	+	16.4219	7.14e-07	0.0314	CACAACCACCACCAC
orange1.1g038243m.g	AP2	CsPP2-19	1335	1354	-	17.0633	7.3e-07	0.0031	AAAAAGAAAGAAAAGAAAAG
orange1.1g038243m.g	AP2	CsPP2-7	2235	2254	-	17.0633	7.3e-07	0.0031	GAAAAAGAAAGAACGAAAGA
orange1.1g045783m.g	ERF	CsPP2-10	412	432	-	17.0469	7.37e-07	0.0218	ACTCCGTCTCCGTCTCCGTCT
orange1.1g019546m.g	ERF	CsPP2-20	631	651	-	16.6176	7.47e-07	0.0132	GTTGTCGATGGTGGTGGTGAT
orange1.1g019960m.g	bHLH	CsPP2-14	1236	1250	+	17.5938	7.51e-07	0.0669	CACGTGCCGTACCTG
orange1.1g022806m.g	BBR-BPC	CsPP2-7	2154	2177	-	11.7188	7.57e-07	0.00265	TTCAAAGAAAGAGAGAGAGATAGC
orange1.1g045411m.g	MYB	CsPP2-18	165	185	-	17.2969	7.81e-07	0.0231	CAATTGCTTCACCAAACACAA
orange1.1g022806m.g	BBR-BPC	CsPP2-17	1880	1903	-	11.5938	7.97e-07	0.00268	GAGAGAGAGAGAGAGAGCCAACTA
orange1.1g027691m.g	MIKC_MADS	CsPP2-19	2151	2171	+	16.6812	8.01e-07	0.00256	CTCTCTCCTTTCCCTCTTTCT
orange1.1g022728m.g	GATA	CsPP2-11	1520	1538	-	14.8514	8.17e-07	0.0145	CCTCATCATTTTCATCAAA
orange1.1g038243m.g	AP2	CsPP2-20	871	890	-	16.9367	8.24e-07	0.00322	AAAAAGTAAAAAAAGAGAAG
orange1.1g001365m.g	CAMTA	CsPP2-8	66	74	-	14.2632	8.25e-07	0.0614	CCGCGTCGG
orange1.1g036655m.g	ERF	CsPP2-20	629	643	+	17.1875	8.33e-07	0.0611	CCATCACCACCACCA
orange1.1g038243m.g	AP2	CsPP2-5	1998	2017	+	16.9241	8.34e-07	0.00322	TAAAAGAAGAAAAAGAAAAA
orange1.1g040617m.g	NAC	CsPP2-4	1882	1898	+	17.2656	8.43e-07	0.0188	TCCTTGTGGAACAAGTA
orange1.1g040617m.g	NAC	CsPP2-13	1891	1907	+	17.2656	8.43e-07	0.0188	TCCTTGTGGAACAAGTA
orange1.1g024428m.g	TALE	CsPP2-17	1883	1902	+	17.2133	8.47e-07	0.00532	TTGGCTCTCTCTCTCTCTCT
orange1.1g011752m.g	Dof	CsPP2-7	1772	1790	+	16.0312	8.53e-07	0.0512	AAAAACCAAAAAGGTCAAA
orange1.1g028913m.g	ERF	CsPP2-20	628	648	+	14.8116	8.64e-07	0.0138	ACCATCACCACCACCATCGAC
orange1.1g021486m.g	MYB	CsPP2-12	279	293	+	16.7812	8.64e-07	0.0755	AGGTTGGTTGGTGTG
orange1.1g036452m.g	MIKC_MADS	CsPP2-7	1594	1612	-	16.2754	8.74e-07	0.0756	GTTTTTCTGTTTTTGGTAA
orange1.1g018007m.g	bHLH	CsPP2-7	495	505	+	16.5205	8.8e-07	0.0782	GGCCACTTGCT
orange1.1g027691m.g	MIKC_MADS	CsPP2-5	1998	2018	-	16.5942	8.83e-07	0.00262	TTTTTTCTTTTTCTTCTTTTA
orange1.1g027691m.g	MIKC_MADS	CsPP2-9	1856	1876	+	16.5797	8.97e-07	0.00262	TCTCTCTCTCTCTCGCTTTAT
orange1.1g022806m.g	BBR-BPC	CsPP2-7	2227	2250	-	11.2969	8.99e-07	0.00291	AAGAAAGAACGAAAGAAAGTAAGA
orange1.1g019948m.g	MYB_related	CsPP2-18	2248	2262	-	15.9688	9.01e-07	0.0752	ATAATCTTATCCATT
orange1.1g028913m.g	ERF	CsPP2-20	619	639	+	14.7101	9.09e-07	0.0138	TGCCCAACCACCATCACCACC
orange1.1g027691m.g	MIKC_MADS	CsPP2-7	1311	1331	-	16.5652	9.12e-07	0.00262	TTTTCCTTTGTTTTTTTTTTC
orange1.1g038243m.g	AP2	CsPP2-15	84	103	+	16.8228	9.19e-07	0.0034	TAAAAAAAAAAAAAAAAAAG
orange1.1g021633m.g	Dof	CsPP2-3	1138	1158	-	15.6406	9.23e-07	0.0132	GAAACGGAGAAAAAGAAAAAA
orange1.1g025240m.g	MIKC_MADS	CsPP2-7	1592	1610	-	17.1719	9.28e-07	0.0782	TTTTCTGTTTTTGGTAAAT
orange1.1g023210m.g	G2-like	CsPP2-8	1970	1983	+	15.6875	9.41e-07	0.0796	AAAAGAATATTCCA
orange1.1g027691m.g	MIKC_MADS	CsPP2-17	2131	2151	+	16.5362	9.41e-07	0.00262	TGTTGTTGTTTTTTTTTTTTT
orange1.1g022806m.g	BBR-BPC	CsPP2-10	409	432	+	11.1719	9.45e-07	0.00295	CAGAGACGGAGACGGAGACGGAGT
orange1.1g048459m.g	C2H2	CsPP2-17	2049	2067	+	16.4118	9.46e-07	0.0294	CAATTCTCTCCTCCTCCTC
orange1.1g046549m.g	Dof	CsPP2-20	1901	1921	+	15.3594	9.56e-07	0.0135	AAAAGGCAAAAGAAGAAAAGG
orange1.1g027470m.g	MIKC_MADS	CsPP2-16	1724	1738	+	16.4928	9.78e-07	0.0833	ACCCAAAAATAGAAA
orange1.1g018746m.g	MYB	CsPP2-18	1516	1530	-	16.4219	9.82e-07	0.0215	TTTCCAACCACCACG
orange1.1g024484m.g	MYB	CsPP2-12	279	299	-	16.3594	9.87e-07	0.0296	TCCCTTCACACCAACCAACCT
orange1.1g038243m.g	AP2	CsPP2-18	1225	1244	+	16.7468	9.89e-07	0.0034	TAAAGAAAAGAGGAGAGAGG
orange1.1g024428m.g	TALE	CsPP2-10	414	433	-	16.9867	9.96e-07	0.00584	CACTCCGTCTCCGTCTCCGT
orange1.1g018368m.g	BBR-BPC	CsPP2-7	2149	2169	+	10.9865	9.98e-07	0.00385	TTTTTGCTATCTCTCTCTCTT
orange1.1g038243m.g	AP2	CsPP2-9	1856	1875	-	16.7342	1e-06	0.0034	TAAAGCGAGAGAGAGAGAGA
orange1.1g022806m.g	BBR-BPC	CsPP2-5	226	249	-	11.0156	1.01e-06	0.00302	GTGAGGGAGAGAATGATAGCCACA
orange1.1g048459m.g	C2H2	CsPP2-17	2055	2073	+	16.3025	1.01e-06	0.0294	TCTCCTCCTCCTCTACTTA
orange1.1g024484m.g	MYB	CsPP2-12	283	303	-	16.3281	1.02e-06	0.0296	CACATCCCTTCACACCAACCA
orange1.1g016130m.g	TCP	CsPP2-10	1924	1936	-	17.1719	1.03e-06	0.0921	GCGTGGACCCCAC
orange1.1g027472m.g	LBD	CsPP2-10	409	429	-	16.3281	1.04e-06	0.0919	CCGTCTCCGTCTCCGTCTCTG
orange1.1g027691m.g	MIKC_MADS	CsPP2-7	2227	2247	+	16.4493	1.04e-06	0.0027	TCTTACTTTCTTTCGTTCTTT
orange1.1g027691m.g	MIKC_MADS	CsPP2-7	2235	2255	+	16.4493	1.04e-06	0.0027	TCTTTCGTTCTTTCTTTTTCT
orange1.1g023196m.g	MYB	CsPP2-25	1566	1579	+	15.5	1.04e-06	0.0915	ATTCTTATCCTCAT
orange1.1g023215m.g	bHLH	CsPP2-7	495	505	-	16.9531	1.04e-06	0.0924	AGCAAGTGGCC
orange1.1g028913m.g	ERF	CsPP2-23	457	477	-	14.3913	1.06e-06	0.0138	CTCACCATCTCATCCACCGAC
orange1.1g001406m.g	CAMTA	CsPP2-10	1933	1941	-	13.2381	1.07e-06	0.0952	GCACCGCGT
orange1.1g024771m.g	GATA	CsPP2-20	1167	1181	-	16.7647	1.07e-06	0.0126	TTGGTGGTGGTGGTG
orange1.1g028913m.g	ERF	CsPP2-10	413	433	-	14.3478	1.09e-06	0.0138	CACTCCGTCTCCGTCTCCGTC
orange1.1g018368m.g	BBR-BPC	CsPP2-17	1899	1919	+	10.7297	1.1e-06	0.00406	CTCTCTCTCTCTCTCAACAGT
orange1.1g022728m.g	GATA	CsPP2-5	1260	1278	-	14.1757	1.11e-06	0.0164	CATCTTCTTCATCACCACT
orange1.1g005482m.g	ARF	CsPP2-26	1402	1422	-	10.6375	1.13e-06	0.0956	ATTATGTGTGTGGCTGAAAAA
orange1.1g024771m.g	GATA	CsPP2-20	601	615	-	16.6912	1.14e-06	0.0126	GTGGTGGTGGTTGTG
orange1.1g038243m.g	AP2	CsPP2-16	72	91	-	16.5949	1.14e-06	0.00373	AAAAAAAAGAAAAGAAAAAG
orange1.1g046859m.g	MYB	CsPP2-15	908	922	-	15.7656	1.15e-06	0.0488	AAAAAGTAACGGTAG
orange1.1g046859m.g	MYB	CsPP2-15	1281	1295	+	15.7656	1.15e-06	0.0488	AAAAAGTAACGGTAG
orange1.1g018559m.g	MYB	CsPP2-18	1514	1532	-	16.5469	1.16e-06	0.0415	ATTTTCCAACCACCACGTG
orange1.1g011334m.g	C2H2	CsPP2-7	2053	2072	-	16.875	1.17e-06	0.101	TTGTGTTTTGTCTGTTTGTT
orange1.1g014308m.g	G2-like	CsPP2-8	1971	1985	+	16.5781	1.18e-06	0.105	AAAGAATATTCCAGG
orange1.1g019619m.g	MYB	CsPP2-10	262	272	-	15.8906	1.19e-06	0.053	GTAGTTGGTGG
orange1.1g047455m.g	ERF	CsPP2-20	603	623	+	15.4118	1.2e-06	0.0356	CAACCACCACCACCCATGCCC
orange1.1g039680m.g	ERF	CsPP2-20	626	645	+	16.8594	1.24e-06	0.0479	CCACCATCACCACCACCATC
orange1.1g018605m.g	bZIP	CsPP2-10	569	578	-	14.7368	1.25e-06	0.06	TGACGTGGCA
orange1.1g035756m.g	ERF	CsPP2-23	456	475	-	16.0938	1.28e-06	0.0166	CACCATCTCATCCACCGACC
orange1.1g024428m.g	TALE	CsPP2-17	1885	1904	+	16.6267	1.28e-06	0.00706	GGCTCTCTCTCTCTCTCTCT
orange1.1g035756m.g	ERF	CsPP2-20	1161	1180	+	16.0625	1.31e-06	0.0166	TAACAACACCACCACCACCA
orange1.1g046549m.g	Dof	CsPP2-20	876	896	-	15.125	1.32e-06	0.0159	AAATTTAAAAAGTAAAAAAAG
orange1.1g018368m.g	BBR-BPC	CsPP2-7	2147	2167	+	10.2432	1.32e-06	0.00466	CCTTTTTGCTATCTCTCTCTC
orange1.1g042353m.g	ERF	CsPP2-20	2020	2030	+	16.5312	1.34e-06	0.0412	TCTCCACCGCT
orange1.1g018605m.g	bZIP	CsPP2-18	1262	1271	-	14.6947	1.34e-06	0.06	CCACGTGGCG
orange1.1g001365m.g	CAMTA	CsPP2-25	1597	1605	+	13.9263	1.38e-06	0.0614	CCGCGTGGC
orange1.1g042353m.g	ERF	CsPP2-20	606	616	+	16.5156	1.38e-06	0.0412	CCACCACCACC
orange1.1g042353m.g	ERF	CsPP2-20	1169	1179	+	16.5156	1.38e-06	0.0412	CCACCACCACC
orange1.1g002869m.g	HD-ZIP	CsPP2-5	588	598	-	15.7846	1.39e-06	0.11	GCATTAAATGC
orange1.1g038243m.g	AP2	CsPP2-14	508	527	-	16.3671	1.4e-06	0.00442	TAAAAAAAAGAAAAAAAAAA
orange1.1g043131m.g	GRAS	CsPP2-7	2154	2173	-	15.8571	1.41e-06	0.013	AAGAAAGAGAGAGAGATAGC
orange1.1g024484m.g	MYB	CsPP2-20	598	618	+	15.9844	1.42e-06	0.0309	ACTCACAACCACCACCACCCA
orange1.1g018559m.g	MYB	CsPP2-20	597	615	+	16.3438	1.42e-06	0.0415	AACTCACAACCACCACCAC
orange1.1g027691m.g	MIKC_MADS	CsPP2-3	1137	1157	+	16.1304	1.45e-06	0.00358	TTTTTTTCTTTTTCTCCGTTT
orange1.1g027691m.g	MIKC_MADS	CsPP2-7	2029	2049	+	16.1159	1.47e-06	0.00358	TTTTTCTCTCTCCGTTTCTCG
orange1.1g021633m.g	Dof	CsPP2-7	1857	1877	-	15.2812	1.47e-06	0.0181	GAAAAAAAGAAAAAGATGATT
orange1.1g047710m.g	NAC	CsPP2-4	1884	1902	+	16.6719	1.49e-06	0.064	CTTGTGGAACAAGTATCCA
orange1.1g047710m.g	NAC	CsPP2-13	1893	1911	+	16.6719	1.49e-06	0.064	CTTGTGGAACAAGTATCCA
orange1.1g047290m.g	Dof	CsPP2-15	702	722	+	15.3594	1.49e-06	0.0266	CTAAAAAGGAAAAAGAAAAAA
orange1.1g018368m.g	BBR-BPC	CsPP2-17	1881	1901	+	9.90541	1.49e-06	0.00507	AGTTGGCTCTCTCTCTCTCTC
orange1.1g017390m.g	GATA	CsPP2-3	423	435	-	15.8438	1.49e-06	0.0666	GATTCAGATCTGT
orange1.1g017390m.g	GATA	CsPP2-2	1710	1722	-	15.8438	1.49e-06	0.0666	GATTCAGATCTGT
orange1.1g027691m.g	MIKC_MADS	CsPP2-7	2221	2241	+	16.1014	1.49e-06	0.00358	TTTCTTTCTTACTTTCTTTCG
orange1.1g024771m.g	GATA	CsPP2-5	1261	1275	+	16.3235	1.5e-06	0.0148	GTGGTGATGAAGAAG
orange1.1g043131m.g	GRAS	CsPP2-17	1882	1901	-	15.7857	1.51e-06	0.013	GAGAGAGAGAGAGAGCCAAC
orange1.1g038243m.g	AP2	CsPP2-3	1139	1158	-	16.2658	1.54e-06	0.00466	GAAACGGAGAAAAAGAAAAA
orange1.1g019057m.g	Trihelix	CsPP2-18	996	1013	+	14.6765	1.57e-06	0.127	TGCCCAATAAACCCTTAA
orange1.1g048459m.g	C2H2	CsPP2-10	411	429	-	15.5966	1.57e-06	0.0343	CCGTCTCCGTCTCCGTCTC
orange1.1g036655m.g	ERF	CsPP2-20	1166	1180	+	16.2656	1.59e-06	0.0611	ACACCACCACCACCA
orange1.1g018368m.g	BBR-BPC	CsPP2-7	2153	2173	+	9.7027	1.61e-06	0.00525	TGCTATCTCTCTCTCTTTCTT
orange1.1g046549m.g	Dof	CsPP2-7	2239	2259	-	14.9688	1.62e-06	0.0171	CAAAAGAAAAAGAAAGAACGA
orange1.1g039680m.g	ERF	CsPP2-20	623	642	+	16.4531	1.62e-06	0.0479	CAACCACCATCACCACCACC
orange1.1g014135m.g	MYB	CsPP2-12	279	293	-	15.7188	1.65e-06	0.0484	CACACCAACCAACCT
orange1.1g038243m.g	AP2	CsPP2-3	1134	1153	-	16.1646	1.68e-06	0.00488	GGAGAAAAAGAAAAAAAAAA
orange1.1g017956m.g	Trihelix	CsPP2-7	1896	1910	-	15.4559	1.69e-06	0.14	TATTGTTTTAACCGT
orange1.1g047290m.g	Dof	CsPP2-7	1770	1790	+	15.2344	1.73e-06	0.0266	AAAAAAACCAAAAAGGTCAAA
orange1.1g019668m.g	Dof	CsPP2-14	503	523	+	15.6094	1.74e-06	0.0151	TAAGCTTTTTTTTTTCTTTTT
orange1.1g024547m.g	TCP	CsPP2-9	1702	1712	-	16.1719	1.75e-06	0.0779	GTGGGGTCCAT
orange1.1g036452m.g	MIKC_MADS	CsPP2-16	1723	1741	-	15.5797	1.77e-06	0.0765	TAATTTCTATTTTTGGGTA
orange1.1g028060m.g	bHLH	CsPP2-14	1234	1243	+	15.65	1.79e-06	0.08	GACACGTGCC
orange1.1g028060m.g	bHLH	CsPP2-14	1234	1243	-	15.65	1.79e-06	0.08	GGCACGTGTC
orange1.1g038243m.g	AP2	CsPP2-1	180	199	-	16.0886	1.8e-06	0.00488	GAGAAATAAAAAAGGAGAAA
orange1.1g038867m.g	B3	CsPP2-5	262	270	-	15.7444	1.8e-06	0.0806	CTGCATGCA
orange1.1g038867m.g	B3	CsPP2-14	1216	1224	-	15.7444	1.8e-06	0.0806	CTGCATGCA
orange1.1g038243m.g	AP2	CsPP2-9	1942	1961	+	16.0759	1.82e-06	0.00488	AAGAAGAAGGGAAAAAAAGG
orange1.1g043131m.g	GRAS	CsPP2-9	1844	1863	-	15.5857	1.82e-06	0.0143	GAGAGAGAGAGAGAGAGGAT
orange1.1g038243m.g	AP2	CsPP2-9	1852	1871	-	16.0633	1.84e-06	0.00488	GCGAGAGAGAGAGAGAGAGA
orange1.1g002317m.g	Nin-like	CsPP2-15	1919	1933	-	15.6029	1.84e-06	0.164	ACTGCAGCATCAGCC
orange1.1g047290m.g	Dof	CsPP2-5	1998	2018	+	15.1719	1.86e-06	0.0266	TAAAAGAAGAAAAAGAAAAAA
orange1.1g011752m.g	Dof	CsPP2-15	704	722	+	15.3594	1.86e-06	0.0512	AAAAAGGAAAAAGAAAAAA
orange1.1g040096m.g	MIKC_MADS	CsPP2-20	1906	1919	+	15.8125	1.89e-06	0.117	GCAAAAGAAGAAAA
orange1.1g007898m.g	C2H2	CsPP2-7	2053	2070	+	16.2812	1.9e-06	0.165	AACAAACAGACAAAACAC
orange1.1g019668m.g	Dof	CsPP2-16	1487	1507	+	15.5156	1.91e-06	0.0151	TATTCTTTTTGTTTTTTATTT
orange1.1g027691m.g	MIKC_MADS	CsPP2-16	68	88	+	15.8551	1.92e-06	0.00441	GTTTCTTTTTCTTTTCTTTTT
orange1.1g038243m.g	AP2	CsPP2-19	1337	1356	-	16	1.94e-06	0.00489	AAAAAAAGAAAGAAAAGAAA
orange1.1g027691m.g	MIKC_MADS	CsPP2-16	73	93	+	15.8406	1.94e-06	0.00441	TTTTTCTTTTCTTTTTTTTTA
orange1.1g029507m.g	ERF	CsPP2-20	605	623	-	15.5156	1.94e-06	0.127	GGGCATGGGTGGTGGTGGT
orange1.1g028913m.g	ERF	CsPP2-12	1109	1129	-	13.1304	1.95e-06	0.0217	TGCGCAGCCTCAACCAACGCA
orange1.1g018368m.g	BBR-BPC	CsPP2-7	2026	2046	+	9.16216	1.96e-06	0.00615	TTTTTTTTCTCTCTCCGTTTC
orange1.1g011752m.g	Dof	CsPP2-20	879	897	-	15.3125	1.96e-06	0.0512	AAAATTTAAAAAGTAAAAA
orange1.1g037093m.g	ERF	CsPP2-10	410	430	-	15.25	1.97e-06	0.174	TCCGTCTCCGTCTCCGTCTCT
orange1.1g038243m.g	AP2	CsPP2-9	1941	1960	+	15.9367	2.05e-06	0.00489	GAAGAAGAAGGGAAAAAAAG
orange1.1g027691m.g	MIKC_MADS	CsPP2-15	702	722	-	15.7536	2.12e-06	0.00456	TTTTTTCTTTTTCCTTTTTAG
orange1.1g027691m.g	MIKC_MADS	CsPP2-3	1131	1151	+	15.7536	2.12e-06	0.00456	CTATTTTTTTTTTCTTTTTCT
orange1.1g047012m.g	MYB	CsPP2-18	1255	1265	+	15.925	2.12e-06	0.139	AACTCAGCGCC
orange1.1g024786m.g	Dof	CsPP2-16	1495	1515	+	14.7031	2.13e-06	0.0256	TTGTTTTTTATTTTACTTTTG
orange1.1g038243m.g	AP2	CsPP2-4	701	720	+	15.8861	2.14e-06	0.00489	TAGAAAGAAAAGGGGAAAAA
orange1.1g038243m.g	AP2	CsPP2-13	710	729	+	15.8861	2.14e-06	0.00489	TAGAAAGAAAAGGGGAAAAA
orange1.1g038243m.g	AP2	CsPP2-18	1062	1081	+	15.8861	2.14e-06	0.00489	AAGAATGAAAAAAAAAAAAA
orange1.1g021635m.g	NAC	CsPP2-5	1336	1350	-	15.5469	2.14e-06	0.189	CTTCACTCACAAGCC
orange1.1g019668m.g	Dof	CsPP2-15	89	109	-	15.3906	2.16e-06	0.0151	CTTTCTCTTTTTTTTTTTTTT
orange1.1g045411m.g	MYB	CsPP2-12	280	300	-	15.9531	2.17e-06	0.048	ATCCCTTCACACCAACCAACC
orange1.1g023148m.g	ERF	CsPP2-10	2173	2187	-	16.1875	2.17e-06	0.193	CGTCGGTGAAGCTGT
orange1.1g018368m.g	BBR-BPC	CsPP2-7	2151	2171	+	8.86486	2.18e-06	0.0066	TTTGCTATCTCTCTCTCTTTC
orange1.1g042649m.g	bHLH	CsPP2-17	686	699	+	15.3905	2.18e-06	0.194	CGTTAATCACATGA
orange1.1g038243m.g	AP2	CsPP2-9	1854	1873	-	15.8608	2.19e-06	0.00489	AAGCGAGAGAGAGAGAGAGA
orange1.1g043131m.g	GRAS	CsPP2-3	1133	1152	-	15.3857	2.19e-06	0.0156	GAGAAAAAGAAAAAAAAAAT
orange1.1g021633m.g	Dof	CsPP2-1	180	200	-	14.9531	2.21e-06	0.0197	TGAGAAATAAAAAAGGAGAAA
orange1.1g028913m.g	ERF	CsPP2-20	631	651	+	12.8551	2.23e-06	0.0219	ATCACCACCACCATCGACAAC
orange1.1g009402m.g	MYB	CsPP2-9	1625	1639	-	15.9062	2.23e-06	0.19	AAATCTTAACCGTTG
orange1.1g021633m.g	Dof	CsPP2-19	1959	1979	+	14.9375	2.25e-06	0.0197	AAAAAGTAGAAAAAGAAAAGG
orange1.1g007393m.g	NAC	CsPP2-19	2044	2058	-	16.125	2.26e-06	0.191	CTTAGCGGTTAAGTT
orange1.1g019668m.g	Dof	CsPP2-20	881	901	+	15.3281	2.29e-06	0.0151	TTTACTTTTTAAATTTTTATT
orange1.1g036998m.g	NAC	CsPP2-4	1881	1901	+	15.75	2.3e-06	0.0986	ATCCTTGTGGAACAAGTATCC
orange1.1g036998m.g	NAC	CsPP2-13	1890	1910	+	15.75	2.3e-06	0.0986	ATCCTTGTGGAACAAGTATCC
orange1.1g043131m.g	GRAS	CsPP2-9	1842	1861	-	15.3143	2.34e-06	0.0156	GAGAGAGAGAGAGAGGATGT
orange1.1g022439m.g	MYB	CsPP2-14	116	128	+	15.5625	2.34e-06	0.0998	TTTAAGGATAAGG
orange1.1g024344m.g	bHLH	CsPP2-14	1229	1249	+	16.0156	2.36e-06	0.209	ATGCGGACACGTGCCGTACCT
orange1.1g038451m.g	bHLH	CsPP2-14	1236	1249	+	16.3125	2.36e-06	0.184	CACGTGCCGTACCT
orange1.1g019668m.g	Dof	CsPP2-20	1904	1924	-	15.2969	2.37e-06	0.0151	TTCCCTTTTCTTCTTTTGCCT
orange1.1g037998m.g	MYB	CsPP2-18	161	181	+	15.1875	2.38e-06	0.0774	TAATTTGTGTTTGGTGAAGCA
orange1.1g011752m.g	Dof	CsPP2-15	1120	1138	+	15.125	2.4e-06	0.0512	AAGAAATAAAAAGTAACAA
orange1.1g006491m.g	C2H2	CsPP2-20	1541	1556	+	15.7808	2.41e-06	0.17	TTTTTGTCGTTGCGTT
orange1.1g022806m.g	BBR-BPC	CsPP2-7	2243	2266	-	8.78125	2.42e-06	0.00703	AACAGAGCAAAAGAAAAAGAAAGA
orange1.1g021633m.g	Dof	CsPP2-16	66	86	-	14.875	2.43e-06	0.0197	AAAGAAAAGAAAAAGAAACGG
orange1.1g006040m.g	bHLH	CsPP2-21	315	324	-	15.9219	2.44e-06	0.175	TCCCACGTGA
orange1.1g022728m.g	GATA	CsPP2-11	1523	1541	-	12.3784	2.46e-06	0.0311	TACCCTCATCATTTTCATC
orange1.1g042953m.g	B3	CsPP2-12	1193	1213	+	8.04412	2.46e-06	0.147	ATATAATTTTTTGCAGAAAAA
orange1.1g027691m.g	MIKC_MADS	CsPP2-17	1882	1902	+	15.5797	2.5e-06	0.00513	GTTGGCTCTCTCTCTCTCTCT
orange1.1g027691m.g	MIKC_MADS	CsPP2-20	1901	1921	-	15.5797	2.5e-06	0.00513	CCTTTTCTTCTTTTGCCTTTT
orange1.1g021633m.g	Dof	CsPP2-16	72	92	-	14.8438	2.52e-06	0.0197	AAAAAAAAAGAAAAGAAAAAG
orange1.1g027472m.g	LBD	CsPP2-10	415	435	-	14.7969	2.52e-06	0.112	TTCACTCCGTCTCCGTCTCCG
orange1.1g024786m.g	Dof	CsPP2-7	2233	2253	+	14.5625	2.54e-06	0.0256	TTTCTTTCGTTCTTTCTTTTT
orange1.1g023588m.g	GATA	CsPP2-3	422	436	-	15.625	2.54e-06	0.113	AGATTCAGATCTGTA
orange1.1g023588m.g	GATA	CsPP2-2	1709	1723	-	15.625	2.54e-06	0.113	AGATTCAGATCTGTA
orange1.1g024484m.g	MYB	CsPP2-18	168	188	-	15.3438	2.55e-06	0.0375	ACTCAATTGCTTCACCAAACA
orange1.1g015940m.g	Trihelix	CsPP2-20	1014	1032	+	15.6094	2.57e-06	0.22	ACTTAACCATGGCCTTGAC
orange1.1g024484m.g	MYB	CsPP2-20	1030	1050	+	15.3281	2.58e-06	0.0375	GACCCTCAAACTCACCACCCC
orange1.1g047290m.g	Dof	CsPP2-3	1138	1158	-	14.875	2.6e-06	0.0279	GAAACGGAGAAAAAGAAAAAA
orange1.1g047290m.g	Dof	CsPP2-19	1950	1970	+	14.875	2.6e-06	0.0279	AGTAAAAAAAAAAAGTAGAAA
orange1.1g048287m.g	C2H2	CsPP2-7	2053	2072	+	15.8281	2.6e-06	0.203	AACAAACAGACAAAACACAA
orange1.1g014090m.g	bHLH	CsPP2-14	1235	1248	-	15.9589	2.6e-06	0.0899	GGTACGGCACGTGT
orange1.1g019413m.g	Trihelix	CsPP2-10	397	407	+	16.0469	2.61e-06	0.233	TTGCCGGAGAA
orange1.1g038243m.g	AP2	CsPP2-17	1337	1356	+	15.6456	2.62e-06	0.0057	AAAAAAAAATAAAAAAAAGA
orange1.1g037998m.g	MYB	CsPP2-12	276	296	+	15.0938	2.62e-06	0.0774	GTGAGGTTGGTTGGTGTGAAG
orange1.1g019546m.g	ERF	CsPP2-23	70	90	-	14.3529	2.63e-06	0.0388	CGCAGTGACAATGGTGGAGAA
orange1.1g014327m.g	bZIP	CsPP2-26	1781	1791	-	15.8493	2.63e-06	0.102	GCCAGCTGTCC
orange1.1g019307m.g	MYB	CsPP2-10	266	283	-	15.4062	2.66e-06	0.0521	TCGTTTGGGTAGTAGTTG
orange1.1g046549m.g	Dof	CsPP2-18	690	710	-	14.5781	2.66e-06	0.025	AAAAAAAAAAAGTACAATAAA
orange1.1g019485m.g	bHLH	CsPP2-14	1234	1251	-	15.3699	2.7e-06	0.24	ACAGGTACGGCACGTGTC
orange1.1g019619m.g	MYB	CsPP2-20	606	616	-	15.1875	2.72e-06	0.0552	GGTGGTGGTGG
orange1.1g019619m.g	MYB	CsPP2-20	1169	1179	-	15.1875	2.72e-06	0.0552	GGTGGTGGTGG
orange1.1g043131m.g	GRAS	CsPP2-9	1852	1871	-	15.1429	2.74e-06	0.016	GCGAGAGAGAGAGAGAGAGA
orange1.1g024786m.g	Dof	CsPP2-16	68	88	+	14.5	2.74e-06	0.0256	GTTTCTTTTTCTTTTCTTTTT
orange1.1g043131m.g	GRAS	CsPP2-7	1312	1331	+	15.1286	2.77e-06	0.016	AAAAAAAAAACAAAGGAAAA
orange1.1g013528m.g	G2-like	CsPP2-3	1829	1838	+	14.0678	2.79e-06	0.11	GAGAATCTGA
orange1.1g036551m.g	bZIP	CsPP2-18	1262	1276	-	15.5	2.79e-06	0.124	GTTCTCCACGTGGCG
orange1.1g019307m.g	MYB	CsPP2-15	1898	1915	-	15.3438	2.79e-06	0.0521	GGATGTGGTTGGATGTGG
orange1.1g017665m.g	NAC	CsPP2-10	567	581	-	14.625	2.82e-06	0.246	AGGTGACGTGGCAGA
orange1.1g016972m.g	ZF-HD	CsPP2-7	1242	1256	-	13.8971	2.82e-06	0.237	TTAATCCATTAATTA
orange1.1g019668m.g	Dof	CsPP2-19	1331	1351	+	15.1094	2.83e-06	0.0151	TTGCCTTTTCTTTTCTTTCTT
orange1.1g011048m.g	G2-like	CsPP2-8	1973	1983	+	14.9062	2.85e-06	0.238	AGAATATTCCA
orange1.1g022439m.g	MYB	CsPP2-7	1562	1574	+	15.4062	2.87e-06	0.0998	ATAAAGGATAAGG
orange1.1g019668m.g	Dof	CsPP2-20	1896	1916	-	15.0938	2.87e-06	0.0151	TCTTCTTTTGCCTTTTACTTT
orange1.1g048771m.g	HD-ZIP	CsPP2-1	1140	1154	-	15.5385	2.9e-06	0.147	GATAATAATGATTAT
orange1.1g024786m.g	Dof	CsPP2-7	2239	2259	+	14.4531	2.91e-06	0.0256	TCGTTCTTTCTTTTTCTTTTG
orange1.1g022806m.g	BBR-BPC	CsPP2-17	1878	1901	-	8.28125	2.93e-06	0.00822	GAGAGAGAGAGAGAGCCAACTAGG
orange1.1g021756m.g	MYB	CsPP2-7	1559	1579	+	15.5316	2.94e-06	0.24	AGGATAAAGGATAAGGATTCG
orange1.1g032112m.g	GATA	CsPP2-5	1369	1387	-	13.5362	2.95e-06	0.052	CTTTATCATCATGATCATT
orange1.1g029507m.g	ERF	CsPP2-10	412	430	+	14.7812	2.95e-06	0.127	AGACGGAGACGGAGACGGA
orange1.1g044652m.g	bHLH	CsPP2-14	1258	1265	+	16.4737	2.96e-06	0.264	CCACGTGC
orange1.1g012387m.g	bHLH	CsPP2-14	1258	1265	+	16.4105	2.96e-06	0.264	CCACGTGC
orange1.1g035756m.g	ERF	CsPP2-5	1184	1203	-	14.7812	2.96e-06	0.0329	TTTCATCACCACCACCTTCA
orange1.1g010389m.g	C2H2	CsPP2-7	2053	2069	+	15.7188	2.97e-06	0.155	AACAAACAGACAAAACA
orange1.1g040811m.g	MYB_related	CsPP2-7	1066	1077	-	15.0312	2.99e-06	0.122	AGATATTTTCTT
orange1.1g036669m.g	bHLH	CsPP2-14	1169	1177	+	14.8632	3.02e-06	0.134	CCCACGTGT
orange1.1g014090m.g	bHLH	CsPP2-5	1709	1722	+	15.7808	3.03e-06	0.0899	GTCATGTCACGTGT
orange1.1g018368m.g	BBR-BPC	CsPP2-9	1859	1879	+	7.93243	3.03e-06	0.00886	CTCTCTCTCTCGCTTTATCCT
orange1.1g023210m.g	G2-like	CsPP2-12	570	583	-	14.9062	3.08e-06	0.13	AAAGGAATATTTCC
orange1.1g024484m.g	MYB	CsPP2-10	251	271	+	15.125	3.09e-06	0.0385	TAACCACAACACCACCAACTA
orange1.1g019619m.g	MYB	CsPP2-20	1041	1051	-	15	3.1e-06	0.0552	GGGGGTGGTGA
orange1.1g003968m.g	CPP	CsPP2-19	833	845	-	11.5962	3.1e-06	0.154	CCAAATTTAAAAC
orange1.1g038243m.g	AP2	CsPP2-7	2243	2262	-	15.4304	3.12e-06	0.00663	GAGCAAAAGAAAAAGAAAGA
orange1.1g047012m.g	MYB	CsPP2-8	228	238	-	15.35	3.12e-06	0.139	GGCTCAGGGGG
orange1.1g021633m.g	Dof	CsPP2-20	1898	1918	+	14.6562	3.14e-06	0.0225	AGTAAAAGGCAAAAGAAGAAA
orange1.1g019668m.g	Dof	CsPP2-7	1859	1879	+	15	3.14e-06	0.0151	TCATCTTTTTCTTTTTTTCAA
orange1.1g024786m.g	Dof	CsPP2-9	1856	1876	+	14.3906	3.14e-06	0.0256	TCTCTCTCTCTCTCGCTTTAT
orange1.1g022806m.g	BBR-BPC	CsPP2-10	415	438	+	8.09375	3.15e-06	0.00854	CGGAGACGGAGACGGAGTGAATGG
orange1.1g024771m.g	GATA	CsPP2-5	1264	1278	+	15.2647	3.18e-06	0.0283	GTGATGAAGAAGATG
orange1.1g027691m.g	MIKC_MADS	CsPP2-18	1061	1081	-	15.3188	3.19e-06	0.00619	TTTTTTTTTTTTTCATTCTTC
orange1.1g027691m.g	MIKC_MADS	CsPP2-7	1597	1617	-	15.3188	3.19e-06	0.00619	TTTTTGTTTTTCTGTTTTTGG
orange1.1g027691m.g	MIKC_MADS	CsPP2-10	402	422	-	15.3043	3.23e-06	0.00619	CGTCTCCGTCTCTGTTTCTCC
orange1.1g044766m.g	LFY	CsPP2-17	979	997	+	14.5072	3.27e-06	0.14	CTTGGACCTCTGGTTATTA
orange1.1g044766m.g	LFY	CsPP2-17	979	997	-	14.5072	3.27e-06	0.14	TAATAACCAGAGGTCCAAG
orange1.1g020567m.g	BES1	CsPP2-14	1168	1178	-	15.9531	3.27e-06	0.292	CACACGTGGGC
orange1.1g022806m.g	BBR-BPC	CsPP2-10	411	434	+	7.96875	3.3e-06	0.00867	GAGACGGAGACGGAGACGGAGTGA
orange1.1g017464m.g	G2-like	CsPP2-17	2022	2032	-	13.2656	3.32e-06	0.203	GAGAGAATGTT
orange1.1g038243m.g	AP2	CsPP2-19	1959	1978	+	15.3544	3.32e-06	0.00663	AAAAAGTAGAAAAAGAAAAG
orange1.1g019668m.g	Dof	CsPP2-15	913	933	+	14.9375	3.33e-06	0.0151	GTTACTTTTTATTTCTTTTGG
orange1.1g019668m.g	Dof	CsPP2-15	1116	1136	-	14.9375	3.33e-06	0.0151	GTTACTTTTTATTTCTTTTGG
orange1.1g019668m.g	Dof	CsPP2-15	1270	1290	-	14.9375	3.33e-06	0.0151	GTTACTTTTTATTTCTTTTGG
orange1.1g016791m.g	NAC	CsPP2-4	1884	1900	+	15.1094	3.33e-06	0.12	CTTGTGGAACAAGTATC
orange1.1g016791m.g	NAC	CsPP2-13	1893	1909	+	15.1094	3.33e-06	0.12	CTTGTGGAACAAGTATC
orange1.1g018605m.g	bZIP	CsPP2-18	1511	1520	-	13.8947	3.34e-06	0.0993	CCACGTGTCC
orange1.1g024428m.g	TALE	CsPP2-7	2030	2049	+	15.1733	3.35e-06	0.0173	TTTTCTCTCTCCGTTTCTCG
orange1.1g038243m.g	AP2	CsPP2-16	75	94	-	15.3418	3.35e-06	0.00663	TTAAAAAAAAAGAAAAGAAA
orange1.1g038243m.g	AP2	CsPP2-14	1499	1518	-	15.3418	3.35e-06	0.00663	CAAGAAGTAAAGAAGAAAAA
orange1.1g019307m.g	MYB	CsPP2-10	259	276	-	15.1094	3.36e-06	0.0521	GGTAGTAGTTGGTGGTGT
orange1.1g018559m.g	MYB	CsPP2-15	1899	1917	+	15.375	3.43e-06	0.0751	CACATCCAACCACATCCAA
orange1.1g014327m.g	bZIP	CsPP2-2	395	405	+	15.2055	3.44e-06	0.102	TACAGCTGTCC
orange1.1g024786m.g	Dof	CsPP2-3	1129	1149	+	14.3125	3.45e-06	0.0256	TACTATTTTTTTTTTCTTTTT
orange1.1g018495m.g	HSF	CsPP2-7	2198	2208	-	16.0469	3.46e-06	0.308	CTAGAAAGTTC
orange1.1g021851m.g	MYB_related	CsPP2-16	1171	1182	+	15.7188	3.47e-06	0.163	AAAAATATCTCA
orange1.1g047290m.g	Dof	CsPP2-20	879	899	-	14.6094	3.47e-06	0.0332	TAAAAATTTAAAAAGTAAAAA
orange1.1g022806m.g	BBR-BPC	CsPP2-5	234	257	-	7.82812	3.48e-06	0.00886	ATGGAGAAGTGAGGGAGAGAATGA
orange1.1g022439m.g	MYB	CsPP2-25	1568	1580	-	15.2188	3.48e-06	0.0998	TATGAGGATAAGA
orange1.1g043131m.g	GRAS	CsPP2-3	1135	1154	-	14.8714	3.48e-06	0.0175	CGGAGAAAAAGAAAAAAAAA
orange1.1g045411m.g	MYB	CsPP2-10	257	277	+	15.2656	3.49e-06	0.0619	CAACACCACCAACTACTACCC
orange1.1g019307m.g	MYB	CsPP2-12	274	291	+	15.0469	3.53e-06	0.0521	AAGTGAGGTTGGTTGGTG
orange1.1g042376m.g	NAC	CsPP2-26	919	939	-	15.2969	3.53e-06	0.31	GATAAATTAAAAGACAAGCAA
orange1.1g048459m.g	C2H2	CsPP2-20	1518	1536	-	14.2437	3.54e-06	0.0617	CTGCTTTCTCTTCCTCTTT
orange1.1g027691m.g	MIKC_MADS	CsPP2-17	2134	2154	+	15.2029	3.54e-06	0.00663	TGTTGTTTTTTTTTTTTTTAT
orange1.1g017798m.g	ERF	CsPP2-23	454	463	-	14.0632	3.55e-06	0.317	CACCGACCTC
orange1.1g019821m.g	NAC	CsPP2-12	388	399	-	14.6148	3.55e-06	0.317	GTTCACGCCACC
orange1.1g024786m.g	Dof	CsPP2-16	1322	1342	-	14.2812	3.58e-06	0.0256	TTTGTTTTTATTTTACTTTTG
orange1.1g039708m.g	MYB	CsPP2-19	1981	1995	-	14.2344	3.58e-06	0.158	GAACCGAACCGAATC
orange1.1g024547m.g	TCP	CsPP2-8	1487	1497	-	14.6562	3.61e-06	0.107	GTGGGTTCCAT
orange1.1g047211m.g	WOX	CsPP2-7	1239	1249	+	13.9863	3.61e-06	0.308	AGTTAATTAAT
orange1.1g043131m.g	GRAS	CsPP2-17	1884	1903	-	14.8286	3.62e-06	0.0175	GAGAGAGAGAGAGAGAGCCA
orange1.1g003968m.g	CPP	CsPP2-21	1254	1266	+	11.5673	3.66e-06	0.154	CTAAATTTTAAAC
orange1.1g038243m.g	AP2	CsPP2-19	2150	2169	-	15.2278	3.67e-06	0.00708	AAAGAGGGAAAGGAGAGAGA
orange1.1g011752m.g	Dof	CsPP2-18	693	711	-	14.7188	3.68e-06	0.0628	AAAAAAAAAAAAGTACAAT
orange1.1g038867m.g	B3	CsPP2-14	1138	1146	+	14.9098	3.73e-06	0.111	CTGCATGCC
orange1.1g038243m.g	AP2	CsPP2-19	1340	1359	-	15.2025	3.75e-06	0.00708	ACTAAAAAAAGAAAGAAAAG
orange1.1g040096m.g	MIKC_MADS	CsPP2-19	1345	1358	-	15	3.75e-06	0.117	CTAAAAAAAGAAAG
orange1.1g020146m.g	HSF	CsPP2-7	1228	1239	+	15.1562	3.78e-06	0.314	GAAACTTCCGGA
orange1.1g025240m.g	MIKC_MADS	CsPP2-1	1611	1629	+	15.0938	3.79e-06	0.152	ATTACTTTTTTAAGAAAGT
orange1.1g020026m.g	bZIP	CsPP2-26	1781	1791	-	15.3906	3.8e-06	0.17	GCCAGCTGTCC
orange1.1g036655m.g	ERF	CsPP2-20	626	640	+	14.7969	3.8e-06	0.0611	CCACCATCACCACCA
orange1.1g021503m.g	MYB	CsPP2-5	1529	1543	+	13.9531	3.85e-06	0.34	AAAGGGGTTGGTGAA
orange1.1g004262m.g	MYB_related	CsPP2-7	1068	1077	-	14.7188	3.86e-06	0.327	AGATATTTTC
orange1.1g027470m.g	MIKC_MADS	CsPP2-12	1891	1905	+	14.9855	3.87e-06	0.165	TTCCAAAAGAAGAAG
orange1.1g027691m.g	MIKC_MADS	CsPP2-19	1338	1358	+	15.1014	3.88e-06	0.00711	TTCTTTTCTTTCTTTTTTTAG
orange1.1g043131m.g	GRAS	CsPP2-7	2053	2072	+	14.7429	3.9e-06	0.0175	AACAAACAGACAAAACACAA
orange1.1g006491m.g	C2H2	CsPP2-7	2053	2068	-	14.9589	3.9e-06	0.17	GTTTTGTCTGTTTGTT
orange1.1g023588m.g	GATA	CsPP2-26	122	136	+	15.1719	3.9e-06	0.116	TGAATCGGATCTGAT
orange1.1g038194m.g	ERF	CsPP2-10	79	88	+	14.9535	3.91e-06	0.342	CGGCGCTCCT
orange1.1g035756m.g	ERF	CsPP2-20	1164	1183	+	14.3281	3.91e-06	0.0386	CAACACCACCACCACCAATA
orange1.1g006040m.g	bHLH	CsPP2-14	1168	1177	+	15.4688	3.92e-06	0.175	GCCCACGTGT
orange1.1g012118m.g	NAC	CsPP2-5	1336	1350	+	15.3281	3.95e-06	0.155	GGCTTGTGAGTGAAG
orange1.1g019668m.g	Dof	CsPP2-15	700	720	-	14.75	3.95e-06	0.0164	TTTTCTTTTTCCTTTTTAGAA
orange1.1g036087m.g	MYB	CsPP2-17	313	333	+	15.1875	3.97e-06	0.199	GTCAGCTGTATGTTTGGTGGA
orange1.1g038243m.g	AP2	CsPP2-7	2221	2240	-	15.1266	3.98e-06	0.00735	GAAAGAAAGTAAGAAAGAAA
orange1.1g036669m.g	bHLH	CsPP2-21	315	323	-	14.7368	3.99e-06	0.134	CCCACGTGA
orange1.1g043131m.g	GRAS	CsPP2-7	2029	2048	-	14.7143	3.99e-06	0.0175	GAGAAACGGAGAGAGAAAAA
orange1.1g021071m.g	MYB	CsPP2-7	1892	1902	-	13.2656	4e-06	0.34	TAACCGTCAAA
orange1.1g036344m.g	MYB	CsPP2-25	1582	1594	-	11.6329	4.01e-06	0.357	AGGGGGTTGGTTT
orange1.1g019668m.g	Dof	CsPP2-15	86	106	-	14.7344	4.01e-06	0.0164	TCTCTTTTTTTTTTTTTTTTT
orange1.1g032112m.g	GATA	CsPP2-18	1658	1676	-	12.8986	4.02e-06	0.0591	GATGGTCATGTTCATCGAC
orange1.1g021633m.g	Dof	CsPP2-15	911	931	-	14.4375	4.02e-06	0.024	AAAAGAAATAAAAAGTAACGG
orange1.1g021633m.g	Dof	CsPP2-15	1272	1292	+	14.4375	4.02e-06	0.024	AAAAGAAATAAAAAGTAACGG
orange1.1g043131m.g	GRAS	CsPP2-26	1655	1674	-	14.7	4.04e-06	0.0175	AAAAAAGAGACGGAAGAAAG
orange1.1g022728m.g	GATA	CsPP2-20	633	651	+	11.1757	4.08e-06	0.0438	CACCACCACCATCGACAAC
orange1.1g027691m.g	MIKC_MADS	CsPP2-15	83	103	-	15.0435	4.08e-06	0.00712	CTTTTTTTTTTTTTTTTTTAA
orange1.1g027691m.g	MIKC_MADS	CsPP2-19	1953	1973	-	15.0435	4.08e-06	0.00712	CTTTTTCTACTTTTTTTTTTT
orange1.1g022806m.g	BBR-BPC	CsPP2-17	1896	1919	-	7.39062	4.09e-06	0.0101	ACTGTTGAGAGAGAGAGAGAGAGA
orange1.1g019163m.g	bZIP	CsPP2-26	1780	1791	+	15.4062	4.1e-06	0.126	GGGACAGCTGGC
orange1.1g024771m.g	GATA	CsPP2-20	633	647	-	14.8971	4.1e-06	0.0332	TCGATGGTGGTGGTG
orange1.1g028913m.g	ERF	CsPP2-20	1162	1182	+	11.5362	4.11e-06	0.0347	AACAACACCACCACCACCAAT
orange1.1g036154m.g	ERF	CsPP2-5	918	925	-	14.8737	4.11e-06	0.368	CGGCCGCC
orange1.1g022743m.g	Trihelix	CsPP2-18	1263	1279	+	15.3676	4.13e-06	0.197	GCCACGTGGAGAACATT
orange1.1g027691m.g	MIKC_MADS	CsPP2-18	1226	1246	-	15.029	4.13e-06	0.00712	CTCCTCTCTCCTCTTTTCTTT
orange1.1g038451m.g	bHLH	CsPP2-5	1708	1721	-	15.625	4.14e-06	0.184	CACGTGACATGACA
orange1.1g019546m.g	ERF	CsPP2-20	1040	1060	-	13.4706	4.17e-06	0.0528	TTTGGTTGAGGGGGTGGTGAG
orange1.1g024428m.g	TALE	CsPP2-7	2032	2051	+	14.8133	4.19e-06	0.0205	TTCTCTCTCCGTTTCTCGTC
orange1.1g042953m.g	B3	CsPP2-8	1721	1741	+	6.27941	4.21e-06	0.147	TATATTATTTTGACGGATAAA
orange1.1g022806m.g	BBR-BPC	CsPP2-3	1351	1374	+	7.29688	4.24e-06	0.0102	GTGAGAGTGAATGGAGAAGAGAAA
orange1.1g046549m.g	Dof	CsPP2-20	1431	1451	-	14.1875	4.25e-06	0.0291	AACACAAAAAAGAAAAAAAAA
orange1.1g018368m.g	BBR-BPC	CsPP2-17	1877	1897	+	6.94595	4.26e-06	0.0121	CCCTAGTTGGCTCTCTCTCTC
orange1.1g021188m.g	MYB	CsPP2-11	1610	1624	-	14.5312	4.28e-06	0.188	AAAAAAATTAGGCAT
orange1.1g004792m.g	ARF	CsPP2-5	535	544	-	13.1719	4.28e-06	0.382	CTCCGACAAG
orange1.1g028913m.g	ERF	CsPP2-10	569	589	+	11.4348	4.3e-06	0.0347	TGCCACGTCACCTCGTCCGCA
orange1.1g019668m.g	Dof	CsPP2-1	182	202	+	14.6562	4.31e-06	0.0168	TCTCCTTTTTTATTTCTCATT
orange1.1g019163m.g	bZIP	CsPP2-8	1212	1223	+	15.3125	4.31e-06	0.126	ATGCCAGCTCTT
orange1.1g024786m.g	Dof	CsPP2-15	77	97	-	14.125	4.31e-06	0.0269	TTTTTTTTTTTTTAACTTTCT
orange1.1g036845m.g	LBD	CsPP2-10	407	427	-	13.2812	4.31e-06	0.128	GTCTCCGTCTCCGTCTCTGTT
orange1.1g036655m.g	ERF	CsPP2-20	2017	2031	+	14.5781	4.32e-06	0.0611	CACTCTCCACCGCTC
orange1.1g038243m.g	AP2	CsPP2-17	1896	1915	-	15.0127	4.35e-06	0.00786	TTGAGAGAGAGAGAGAGAGA
orange1.1g005715m.g	BES1	CsPP2-14	1230	1244	-	14.8125	4.37e-06	0.348	CGGCACGTGTCCGCA
orange1.1g024786m.g	Dof	CsPP2-5	1998	2018	-	14.1094	4.39e-06	0.0269	TTTTTTCTTTTTCTTCTTTTA
orange1.1g021633m.g	Dof	CsPP2-7	2242	2262	-	14.3594	4.39e-06	0.024	GAGCAAAAGAAAAAGAAAGAA
orange1.1g019057m.g	Trihelix	CsPP2-15	1710	1727	+	14.0147	4.42e-06	0.127	GATAATATTTGCCCTTAA
orange1.1g019057m.g	Trihelix	CsPP2-12	1872	1889	+	14.0147	4.42e-06	0.127	GATAATATTTGCCCTTAA
orange1.1g038243m.g	AP2	CsPP2-1	748	767	-	14.9873	4.44e-06	0.00786	GAAGAAAAAAAAGATAAAAA
orange1.1g007662m.g	EIL	CsPP2-16	49	69	-	14.8987	4.44e-06	0.351	ACGGCCAGATGCATAAATAAT
orange1.1g022728m.g	GATA	CsPP2-5	1182	1200	-	10.9595	4.46e-06	0.0438	CATCACCACCACCTTCAGT
orange1.1g021633m.g	Dof	CsPP2-20	879	899	-	14.3438	4.47e-06	0.024	TAAAAATTTAAAAAGTAAAAA
orange1.1g046549m.g	Dof	CsPP2-4	701	721	+	14.1406	4.48e-06	0.0291	TAGAAAGAAAAGGGGAAAAAA
orange1.1g046549m.g	Dof	CsPP2-13	710	730	+	14.1406	4.48e-06	0.0291	TAGAAAGAAAAGGGGAAAAAA
orange1.1g036669m.g	bHLH	CsPP2-18	1263	1271	+	14.6947	4.5e-06	0.134	GCCACGTGG
orange1.1g015799m.g	TCP	CsPP2-9	1700	1712	-	13.8219	4.51e-06	0.168	GTGGGGTCCATTC
orange1.1g022743m.g	Trihelix	CsPP2-5	1714	1730	+	15.2647	4.52e-06	0.197	GTCACGTGTCTATTATT
orange1.1g020831m.g	WRKY	CsPP2-9	1818	1832	+	14.7812	4.52e-06	0.399	GCTCTTGACTTTCTC
orange1.1g007938m.g	NAC	CsPP2-4	1881	1896	-	15.3281	4.54e-06	0.139	CTTGTTCCACAAGGAT
orange1.1g007938m.g	NAC	CsPP2-13	1890	1905	-	15.3281	4.54e-06	0.139	CTTGTTCCACAAGGAT
orange1.1g018368m.g	BBR-BPC	CsPP2-20	1513	1533	-	6.74324	4.57e-06	0.0125	CTTTCTCTTCCTCTTTGTTTC
orange1.1g036655m.g	ERF	CsPP2-20	632	646	+	14.4688	4.62e-06	0.0611	TCACCACCACCATCG
orange1.1g011077m.g	HSF	CsPP2-7	1228	1239	+	15.1406	4.62e-06	0.412	GAAACTTCCGGA
orange1.1g023196m.g	MYB	CsPP2-7	1563	1576	-	14.2656	4.63e-06	0.204	ATCCTTATCCTTTA
orange1.1g011752m.g	Dof	CsPP2-5	2000	2018	+	14.4844	4.65e-06	0.0662	AAAGAAGAAAAAGAAAAAA
orange1.1g024428m.g	TALE	CsPP2-10	412	431	-	14.64	4.65e-06	0.0206	CTCCGTCTCCGTCTCCGTCT
orange1.1g024791m.g	ERF	CsPP2-10	2176	2190	-	15.2812	4.65e-06	0.415	AACCGTCGGTGAAGC
orange1.1g022439m.g	MYB	CsPP2-18	2246	2258	+	14.9375	4.66e-06	0.1	GTAATGGATAAGA
orange1.1g024484m.g	MYB	CsPP2-20	1042	1062	+	14.6406	4.66e-06	0.0508	CACCACCCCCTCAACCAAATT
orange1.1g036087m.g	MYB	CsPP2-19	846	866	-	15.0156	4.67e-06	0.199	CTAGTAGTGTCGTTAGGTACA
orange1.1g021498m.g	MYB	CsPP2-5	1532	1544	+	15.1013	4.67e-06	0.251	GGGGTTGGTGAAA
orange1.1g047042m.g	MYB_related	CsPP2-7	1562	1576	-	14.7812	4.67e-06	0.197	ATCCTTATCCTTTAT
orange1.1g024428m.g	TALE	CsPP2-9	1843	1862	+	14.6267	4.69e-06	0.0206	CATCCTCTCTCTCTCTCTCT
orange1.1g022148m.g	BES1	CsPP2-14	1168	1187	+	14.7344	4.7e-06	0.321	GCCCACGTGTGTGTTGTTTA
orange1.1g022806m.g	BBR-BPC	CsPP2-7	2247	2270	-	7	4.73e-06	0.011	AAAAAACAGAGCAAAAGAAAAAGA
orange1.1g024344m.g	bHLH	CsPP2-18	1507	1527	+	15.1875	4.73e-06	0.21	GTTGGGACACGTGGTGGTTGG
orange1.1g043131m.g	GRAS	CsPP2-10	411	430	+	14.5143	4.74e-06	0.0195	GAGACGGAGACGGAGACGGA
orange1.1g044007m.g	C2H2	CsPP2-1	1120	1137	+	14.7391	4.74e-06	0.422	CAAATACCACCTTACTGT
orange1.1g023883m.g	TCP	CsPP2-17	438	447	-	14.8952	4.74e-06	0.246	CGGCCCCGCC
orange1.1g021851m.g	MYB_related	CsPP2-25	1265	1276	-	15.4375	4.77e-06	0.163	AAAAATATCTAA
orange1.1g046549m.g	Dof	CsPP2-1	746	766	-	14.0781	4.82e-06	0.0291	AAGAAAAAAAAGATAAAAATA
orange1.1g046549m.g	Dof	CsPP2-7	2245	2265	-	14.0781	4.82e-06	0.0291	ACAGAGCAAAAGAAAAAGAAA
orange1.1g047455m.g	ERF	CsPP2-10	415	435	-	12.6029	4.83e-06	0.0765	TTCACTCCGTCTCCGTCTCCG
orange1.1g036452m.g	MIKC_MADS	CsPP2-21	979	997	+	14.4928	4.83e-06	0.113	GTATTTCCTTATTGGGCCA
orange1.1g002516m.g	ARF	CsPP2-4	1319	1328	+	14.5469	4.88e-06	0.162	ACCGACAAAA
orange1.1g002516m.g	ARF	CsPP2-13	1328	1337	+	14.5469	4.88e-06	0.162	ACCGACAAAA
orange1.1g019668m.g	Dof	CsPP2-15	85	105	-	14.5156	4.88e-06	0.0182	CTCTTTTTTTTTTTTTTTTTT
orange1.1g024786m.g	Dof	CsPP2-20	1901	1921	-	14.0156	4.89e-06	0.028	CCTTTTCTTCTTTTGCCTTTT
orange1.1g038243m.g	AP2	CsPP2-7	2245	2264	-	14.8608	4.89e-06	0.00849	CAGAGCAAAAGAAAAAGAAA
orange1.1g014753m.g	G2-like	CsPP2-18	1720	1734	+	14.5	4.9e-06	0.199	CCTACAATATTCTCT
orange1.1g019307m.g	MYB	CsPP2-20	1169	1186	-	14.5938	4.99e-06	0.0631	TGTTATTGGTGGTGGTGG
orange1.1g018368m.g	BBR-BPC	CsPP2-7	2220	2240	+	6.47297	5.01e-06	0.0133	TTTTCTTTCTTACTTTCTTTC
orange1.1g022728m.g	GATA	CsPP2-5	1535	1553	-	10.6351	5.09e-06	0.045	AATCATCATTTTCACCAAC
orange1.1g036655m.g	ERF	CsPP2-20	603	617	+	14.2969	5.1e-06	0.0611	CAACCACCACCACCC
orange1.1g042953m.g	B3	CsPP2-7	2042	2062	-	5.63235	5.11e-06	0.147	TCTGTTTGTTTGACGAGAAAC
orange1.1g027691m.g	MIKC_MADS	CsPP2-3	1134	1154	+	14.7826	5.11e-06	0.00864	TTTTTTTTTTCTTTTTCTCCG
orange1.1g036452m.g	MIKC_MADS	CsPP2-5	1053	1071	-	14.4058	5.22e-06	0.113	GATTTTCCATTTCTAGGAA
orange1.1g014090m.g	bHLH	CsPP2-14	1229	1242	+	15.1233	5.23e-06	0.117	ATGCGGACACGTGC
orange1.1g019619m.g	MYB	CsPP2-20	635	645	-	14.2188	5.3e-06	0.0596	GATGGTGGTGG
orange1.1g040096m.g	MIKC_MADS	CsPP2-16	1726	1739	+	14.5625	5.3e-06	0.117	CCAAAAATAGAAAT
orange1.1g047334m.g	ERF	CsPP2-20	626	646	+	11.5625	5.31e-06	0.372	CCACCATCACCACCACCATCG
orange1.1g024563m.g	Trihelix	CsPP2-10	394	408	-	14.8594	5.32e-06	0.474	TTTCTCCGGCAAAGA
orange1.1g043131m.g	GRAS	CsPP2-12	1264	1283	+	14.3714	5.35e-06	0.0208	AAGAAAATGACAGAGATAAA
orange1.1g019619m.g	MYB	CsPP2-4	1837	1847	+	14.2031	5.35e-06	0.0596	GCTGTTGGTGC
orange1.1g019619m.g	MYB	CsPP2-13	1846	1856	+	14.2031	5.35e-06	0.0596	GCTGTTGGTGC
orange1.1g047187m.g	G2-like	CsPP2-17	371	384	-	13.2521	5.36e-06	0.471	GTGAGATCCGGTGC
orange1.1g010039m.g	AP2	CsPP2-18	1875	1889	-	14.3906	5.36e-06	0.478	CATTGAATTCCGTGC
orange1.1g032112m.g	GATA	CsPP2-1	1566	1584	-	12.2899	5.38e-06	0.0605	GATGATCGTCATCATTATG
orange1.1g036655m.g	ERF	CsPP2-5	1187	1201	-	14.2031	5.38e-06	0.0611	TCATCACCACCACCT
orange1.1g038243m.g	AP2	CsPP2-3	1128	1147	-	14.7342	5.39e-06	0.00915	AAAGAAAAAAAAAATAGTAA
orange1.1g016791m.g	NAC	CsPP2-4	1880	1896	-	14.0625	5.39e-06	0.12	CTTGTTCCACAAGGATT
orange1.1g016791m.g	NAC	CsPP2-13	1889	1905	-	14.0625	5.39e-06	0.12	CTTGTTCCACAAGGATT
orange1.1g025240m.g	MIKC_MADS	CsPP2-21	981	999	+	14.5156	5.39e-06	0.152	ATTTCCTTATTGGGCCAGG
orange1.1g048263m.g	MYB_related	CsPP2-12	1968	1982	-	14.3281	5.45e-06	0.171	ATATTGGATAAGAAG
orange1.1g024428m.g	TALE	CsPP2-9	1924	1943	-	14.3733	5.45e-06	0.0228	TTCGCTTTGCGTGTTTGTGC
orange1.1g002516m.g	ARF	CsPP2-5	534	543	-	14.5156	5.47e-06	0.162	TCCGACAAGA
orange1.1g021486m.g	MYB	CsPP2-5	1529	1543	+	14.7812	5.47e-06	0.239	AAAGGGGTTGGTGAA
orange1.1g038243m.g	AP2	CsPP2-19	1334	1353	-	14.7089	5.49e-06	0.00915	AAAAGAAAGAAAAGAAAAGG
orange1.1g047290m.g	Dof	CsPP2-15	911	931	-	14.1719	5.49e-06	0.0412	AAAAGAAATAAAAAGTAACGG
orange1.1g047290m.g	Dof	CsPP2-15	1272	1292	+	14.1719	5.49e-06	0.0412	AAAAGAAATAAAAAGTAACGG
orange1.1g024771m.g	GATA	CsPP2-5	1189	1203	+	14.4559	5.49e-06	0.0407	GTGGTGGTGATGAAA
orange1.1g023169m.g	ERF	CsPP2-5	300	314	-	14.6562	5.53e-06	0.232	CAGACTTGGCCGCCG
orange1.1g007797m.g	bHLH	CsPP2-21	315	322	+	15.6029	5.54e-06	0.253	TCACGTGG
orange1.1g043131m.g	GRAS	CsPP2-18	1783	1802	+	14.3286	5.54e-06	0.0208	CAGGACGAGACAAACGTGAA
orange1.1g028913m.g	ERF	CsPP2-10	407	427	-	10.8696	5.55e-06	0.041	GTCTCCGTCTCCGTCTCTGTT
orange1.1g027691m.g	MIKC_MADS	CsPP2-17	2128	2148	+	14.6812	5.57e-06	0.00922	TCTTGTTGTTGTTTTTTTTTT
orange1.1g010389m.g	C2H2	CsPP2-2	913	929	+	14.6875	5.59e-06	0.155	GATAATAAGACAAAAAT
orange1.1g019213m.g	SRS	CsPP2-19	1835	1844	-	14.2119	5.65e-06	0.504	CCCCTAGGTT
orange1.1g019163m.g	bZIP	CsPP2-2	395	406	-	14.9219	5.65e-06	0.126	TGGACAGCTGTA
orange1.1g021633m.g	Dof	CsPP2-16	1083	1103	+	14.125	5.67e-06	0.0287	GAGAGAAACTAAAAGGTAAAA
orange1.1g027691m.g	MIKC_MADS	CsPP2-20	1904	1924	-	14.6522	5.71e-06	0.00922	TTCCCTTTTCTTCTTTTGCCT
orange1.1g042353m.g	ERF	CsPP2-5	1188	1198	-	13.8438	5.72e-06	0.102	TCACCACCACC
orange1.1g042353m.g	ERF	CsPP2-20	632	642	+	13.8438	5.72e-06	0.102	TCACCACCACC
orange1.1g048771m.g	HD-ZIP	CsPP2-4	1707	1721	-	14.8154	5.72e-06	0.147	AGAAGCAATGATGAT
orange1.1g048771m.g	HD-ZIP	CsPP2-13	1716	1730	-	14.8154	5.72e-06	0.147	AGAAGCAATGATGAT
orange1.1g023740m.g	MYB_related	CsPP2-14	141	150	-	12.2737	5.74e-06	0.513	AGCCCTAGTC
orange1.1g047290m.g	Dof	CsPP2-20	1906	1926	+	14.125	5.76e-06	0.0412	GCAAAAGAAGAAAAGGGAATT
orange1.1g027691m.g	MIKC_MADS	CsPP2-16	74	94	+	14.6377	5.78e-06	0.00922	TTTTCTTTTCTTTTTTTTTAA
orange1.1g040769m.g	HD-ZIP	CsPP2-1	1255	1267	-	14.5758	5.89e-06	0.485	TTGAATTATTGGC
orange1.1g037149m.g	MIKC_MADS	CsPP2-1	1609	1627	-	14.2812	5.9e-06	0.233	TTTCTTAAAAAAGTAATAA
orange1.1g040096m.g	MIKC_MADS	CsPP2-7	1597	1610	+	14.4375	5.91e-06	0.117	CCAAAAACAGAAAA
orange1.1g018559m.g	MYB	CsPP2-10	260	278	+	14.7031	5.92e-06	0.104	CACCACCAACTACTACCCA
orange1.1g027691m.g	MIKC_MADS	CsPP2-7	2217	2237	+	14.6087	5.92e-06	0.00927	GTTTTTTCTTTCTTACTTTCT
orange1.1g047455m.g	ERF	CsPP2-20	629	649	+	12.1618	5.93e-06	0.0765	CCATCACCACCACCATCGACA
orange1.1g048459m.g	C2H2	CsPP2-14	119	137	-	13.3529	5.93e-06	0.0862	CCCCTCCTTCCTTATCCTT
orange1.1g024786m.g	Dof	CsPP2-20	2091	2111	+	13.8438	5.94e-06	0.0319	TGTCTCTCCATTTACCTTTTC
orange1.1g045783m.g	ERF	CsPP2-10	409	429	-	13.6094	5.95e-06	0.0912	CCGTCTCCGTCTCCGTCTCTG
orange1.1g045783m.g	ERF	CsPP2-5	1184	1204	-	13.6094	5.95e-06	0.0912	CTTTCATCACCACCACCTTCA
orange1.1g047455m.g	ERF	CsPP2-20	620	640	+	12.1471	5.97e-06	0.0765	GCCCAACCACCATCACCACCA
orange1.1g021851m.g	MYB_related	CsPP2-15	1327	1338	-	15.1719	5.98e-06	0.163	AAAAATATCTCG
orange1.1g018368m.g	BBR-BPC	CsPP2-7	2236	2256	+	5.94595	5.98e-06	0.0154	CTTTCGTTCTTTCTTTTTCTT
orange1.1g038243m.g	AP2	CsPP2-19	1718	1737	+	14.5949	5.98e-06	0.00939	AGAAAAGAAAGTAAGAGAAT
orange1.1g019668m.g	Dof	CsPP2-17	1339	1359	-	14.2812	6e-06	0.0211	ATATCTTTTTTTTATTTTTTT
orange1.1g032112m.g	GATA	CsPP2-1	1566	1584	+	12.0435	6.04e-06	0.0605	CATAATGATGACGATCATC
orange1.1g006040m.g	bHLH	CsPP2-18	1262	1271	+	15.125	6.05e-06	0.18	CGCCACGTGG
orange1.1g047455m.g	ERF	CsPP2-20	632	652	+	12.1176	6.05e-06	0.0765	TCACCACCACCATCGACAACC
orange1.1g038243m.g	AP2	CsPP2-3	1131	1150	-	14.5696	6.09e-06	0.00939	GAAAAAGAAAAAAAAAATAG
orange1.1g038243m.g	AP2	CsPP2-7	2027	2046	-	14.5696	6.09e-06	0.00939	GAAACGGAGAGAGAAAAAAA
orange1.1g045411m.g	MYB	CsPP2-23	452	472	-	14.4062	6.1e-06	0.0796	CATCTCATCCACCGACCTCTG
orange1.1g048263m.g	MYB_related	CsPP2-17	1079	1093	+	14.25	6.11e-06	0.171	TATTTGGATAAAAAT
orange1.1g037591m.g	NAC	CsPP2-4	1882	1899	-	14.5312	6.16e-06	0.274	ATACTTGTTCCACAAGGA
orange1.1g037591m.g	NAC	CsPP2-13	1891	1908	-	14.5312	6.16e-06	0.274	ATACTTGTTCCACAAGGA
orange1.1g045783m.g	ERF	CsPP2-10	418	438	-	13.5469	6.16e-06	0.0912	CCATTCACTCCGTCTCCGTCT
orange1.1g019668m.g	Dof	CsPP2-2	1116	1136	+	14.25	6.17e-06	0.0211	TTTTCTTTTCTATCATTTTCT
orange1.1g013528m.g	G2-like	CsPP2-8	1431	1440	-	13.4746	6.17e-06	0.11	CAGAATCTGT
orange1.1g013528m.g	G2-like	CsPP2-15	1832	1841	-	13.4746	6.17e-06	0.11	CAGAATCTGT
orange1.1g013528m.g	G2-like	CsPP2-15	1943	1952	-	13.4746	6.17e-06	0.11	CAGAATCTGT
orange1.1g013528m.g	G2-like	CsPP2-8	1527	1536	+	13.4746	6.17e-06	0.11	CAGAATCTGT
orange1.1g029507m.g	ERF	CsPP2-20	628	646	-	13.4062	6.17e-06	0.127	CGATGGTGGTGGTGATGGT
orange1.1g036655m.g	ERF	CsPP2-20	600	614	+	13.9688	6.18e-06	0.0611	TCACAACCACCACCA
orange1.1g036655m.g	ERF	CsPP2-20	1169	1183	+	13.9688	6.18e-06	0.0611	CCACCACCACCAATA
orange1.1g038243m.g	AP2	CsPP2-17	1886	1905	-	14.5316	6.27e-06	0.00939	GAGAGAGAGAGAGAGAGAGC
orange1.1g027190m.g	MIKC_MADS	CsPP2-12	1132	1146	+	14.5	6.28e-06	0.19	TGTTTCCTTAATGGG
orange1.1g027691m.g	MIKC_MADS	CsPP2-19	1960	1980	-	14.5362	6.28e-06	0.00967	CCCTTTTCTTTTTCTACTTTT
orange1.1g019307m.g	MYB	CsPP2-20	606	623	-	14.2812	6.28e-06	0.0696	GGGCATGGGTGGTGGTGG
orange1.1g045411m.g	MYB	CsPP2-17	320	340	-	14.3594	6.29e-06	0.0796	TGTTCACTCCACCAAACATAC
orange1.1g022713m.g	HD-ZIP	CsPP2-3	1239	1248	+	13.7703	6.32e-06	0.562	GCCAATCATT
orange1.1g022806m.g	BBR-BPC	CsPP2-9	1866	1889	-	6.20312	6.33e-06	0.0144	AAGAGACTGAAGGATAAAGCGAGA
orange1.1g038243m.g	AP2	CsPP2-2	1046	1065	-	14.519	6.33e-06	0.00939	AATGAAGTGGAGAAGCGAGA
orange1.1g007393m.g	NAC	CsPP2-15	216	230	+	15.1094	6.33e-06	0.268	CTTGAAGGATAAGGA
orange1.1g019546m.g	ERF	CsPP2-20	605	625	-	12.6471	6.33e-06	0.0675	TTGGGCATGGGTGGTGGTGGT
orange1.1g007938m.g	NAC	CsPP2-4	1884	1899	+	14.8906	6.37e-06	0.139	CTTGTGGAACAAGTAT
orange1.1g007938m.g	NAC	CsPP2-13	1893	1908	+	14.8906	6.37e-06	0.139	CTTGTGGAACAAGTAT
orange1.1g011752m.g	Dof	CsPP2-15	91	109	+	14.1562	6.41e-06	0.0781	AAAAAAAAAAAAGAGAAAG
orange1.1g021498m.g	MYB	CsPP2-17	322	334	+	14.7848	6.43e-06	0.251	ATGTTTGGTGGAG
orange1.1g015799m.g	TCP	CsPP2-18	1317	1329	+	12.7808	6.48e-06	0.168	CTCGGGTCCACCA
orange1.1g022880m.g	C3H	CsPP2-21	1964	1977	-	13.0781	6.48e-06	0.566	AGACAAAAAGTTAG
orange1.1g021633m.g	Dof	CsPP2-7	1770	1790	+	14	6.48e-06	0.031	AAAAAAACCAAAAAGGTCAAA
orange1.1g038243m.g	AP2	CsPP2-5	1996	2015	+	14.481	6.51e-06	0.00939	AGTAAAAGAAGAAAAAGAAA
orange1.1g027691m.g	MIKC_MADS	CsPP2-26	1653	1673	+	14.4928	6.51e-06	0.00984	GGCTTTCTTCCGTCTCTTTTT
orange1.1g009831m.g	C2H2	CsPP2-10	1906	1920	-	14.0312	6.52e-06	0.581	GCCTGCCTTAGATGA
orange1.1g022806m.g	BBR-BPC	CsPP2-7	2225	2248	-	6.10938	6.54e-06	0.0145	GAAAGAACGAAAGAAAGTAAGAAA
orange1.1g038243m.g	AP2	CsPP2-3	1133	1152	-	14.4684	6.57e-06	0.00939	GAGAAAAAGAAAAAAAAAAT
orange1.1g024547m.g	TCP	CsPP2-10	1924	1934	-	13.3906	6.57e-06	0.147	GTGGACCCCAC
orange1.1g043131m.g	GRAS	CsPP2-7	2025	2044	-	14.1143	6.62e-06	0.0239	AACGGAGAGAGAAAAAAAAT
orange1.1g047854m.g	MYB	CsPP2-9	1904	1917	+	14.0781	6.62e-06	0.199	CGAGTTAGGTATAA
orange1.1g038243m.g	AP2	CsPP2-25	936	955	-	14.4557	6.63e-06	0.00939	AAGACAAAGTAAGAAAAAAA
orange1.1g038243m.g	AP2	CsPP2-7	2233	2252	-	14.4557	6.63e-06	0.00939	AAAAGAAAGAACGAAAGAAA
orange1.1g028913m.g	ERF	CsPP2-23	70	90	+	10.4638	6.66e-06	0.0454	TTCTCCACCATTGTCACTGCG
orange1.1g042649m.g	bHLH	CsPP2-5	1715	1728	-	12.5429	6.69e-06	0.242	TAATAGACACGTGA
orange1.1g026216m.g	WRKY	CsPP2-8	1638	1647	-	14.0508	6.76e-06	0.373	CCGTTGACGC
orange1.1g029627m.g	ERF	CsPP2-10	2178	2192	-	14.5	6.76e-06	0.602	CGAACCGTCGGTGAA
orange1.1g036845m.g	LBD	CsPP2-20	625	645	+	12.4062	6.78e-06	0.15	ACCACCATCACCACCACCATC
orange1.1g047042m.g	MYB_related	CsPP2-14	116	130	-	14.3594	6.8e-06	0.197	TTCCTTATCCTTAAA
orange1.1g023883m.g	TCP	CsPP2-10	1923	1932	-	14.0667	6.81e-06	0.246	GGACCCCACA
orange1.1g018835m.g	NAC	CsPP2-4	1882	1896	+	14.6406	6.82e-06	0.232	TCCTTGTGGAACAAG
orange1.1g018835m.g	NAC	CsPP2-13	1891	1905	+	14.6406	6.82e-06	0.232	TCCTTGTGGAACAAG
orange1.1g047854m.g	MYB	CsPP2-26	600	613	-	14.0625	6.83e-06	0.199	TTTGTTAGGTAAGG
orange1.1g029068m.g	ERF	CsPP2-18	915	928	-	14.5469	6.88e-06	0.306	GTGGCCGGTGAGAT
orange1.1g014130m.g	NAC	CsPP2-4	1881	1900	-	14.0685	6.88e-06	0.305	GATACTTGTTCCACAAGGAT
orange1.1g014130m.g	NAC	CsPP2-13	1890	1909	-	14.0685	6.88e-06	0.305	GATACTTGTTCCACAAGGAT
orange1.1g018746m.g	MYB	CsPP2-15	1901	1915	+	14.1406	6.9e-06	0.121	CATCCAACCACATCC
orange1.1g019546m.g	ERF	CsPP2-5	1179	1199	+	12.4706	6.91e-06	0.0675	AATACTGAAGGTGGTGGTGAT
orange1.1g032112m.g	GATA	CsPP2-20	633	651	+	11.7536	6.92e-06	0.0605	CACCACCACCATCGACAAC
orange1.1g024786m.g	Dof	CsPP2-16	63	83	+	13.7031	6.94e-06	0.035	TGGCCGTTTCTTTTTCTTTTC
orange1.1g023169m.g	ERF	CsPP2-17	443	457	-	14.2812	6.98e-06	0.232	ATGTAGTGGCCGGCC
orange1.1g022516m.g	WOX	CsPP2-21	778	787	-	13.2015	7.02e-06	0.624	TATCAATCAA
orange1.1g048771m.g	HD-ZIP	CsPP2-1	1563	1577	+	14.5846	7.03e-06	0.147	CAACATAATGATGAC
orange1.1g017464m.g	G2-like	CsPP2-4	1218	1228	-	13.0469	7.05e-06	0.203	AAGAGAATTTT
orange1.1g017464m.g	G2-like	CsPP2-13	1227	1237	-	13.0469	7.05e-06	0.203	AAGAGAATTTT
orange1.1g027190m.g	MIKC_MADS	CsPP2-7	1597	1611	-	14.3125	7.06e-06	0.19	TTTTTCTGTTTTTGG
orange1.1g027691m.g	MIKC_MADS	CsPP2-5	1995	2015	-	14.3913	7.07e-06	0.0104	TTTCTTTTTCTTCTTTTACTT
orange1.1g045031m.g	B3	CsPP2-20	521	535	-	13.863	7.07e-06	0.307	GTTGATGAAGGAAAT
orange1.1g021111m.g	TCP	CsPP2-17	439	447	-	14.1158	7.11e-06	0.292	CGGCCCCGC
orange1.1g038243m.g	AP2	CsPP2-7	2223	2242	-	14.3544	7.14e-06	0.00995	ACGAAAGAAAGTAAGAAAGA
orange1.1g019668m.g	Dof	CsPP2-14	507	527	+	14.0781	7.15e-06	0.0231	CTTTTTTTTTTCTTTTTTTTA
orange1.1g032112m.g	GATA	CsPP2-1	1563	1581	-	11.6812	7.15e-06	0.0605	GATCGTCATCATTATGTTG
orange1.1g002144m.g	Nin-like	CsPP2-5	1614	1628	-	13.9062	7.17e-06	0.638	GGATGACCCTTGAGG
orange1.1g043131m.g	GRAS	CsPP2-19	1336	1355	-	14.0143	7.18e-06	0.0239	AAAAAAGAAAGAAAAGAAAA
orange1.1g043131m.g	GRAS	CsPP2-1	352	371	+	14.0143	7.18e-06	0.0239	AAGAATGAGACAAAATCAAT
orange1.1g026855m.g	MYB	CsPP2-20	1558	1567	-	13.7895	7.19e-06	0.632	TAGATAAGGC
orange1.1g029507m.g	ERF	CsPP2-20	631	649	-	13.1094	7.2e-06	0.127	TGTCGATGGTGGTGGTGAT
orange1.1g022148m.g	BES1	CsPP2-14	1160	1179	-	13.75	7.24e-06	0.321	ACACACGTGGGCTGGGTTGA
orange1.1g027691m.g	MIKC_MADS	CsPP2-20	1514	1534	-	14.3623	7.24e-06	0.0104	GCTTTCTCTTCCTCTTTGTTT
orange1.1g012625m.g	MYB_related	CsPP2-7	1066	1079	+	14.2656	7.26e-06	0.302	AAGAAAATATCTTT
orange1.1g017390m.g	GATA	CsPP2-26	123	135	+	14.375	7.28e-06	0.216	GAATCGGATCTGA
orange1.1g022806m.g	BBR-BPC	CsPP2-7	2156	2179	-	5.8125	7.28e-06	0.0153	CCTTCAAAGAAAGAGAGAGAGATA
orange1.1g022806m.g	BBR-BPC	CsPP2-7	2215	2238	-	5.8125	7.28e-06	0.0153	AAGAAAGTAAGAAAGAAAAAACGC
orange1.1g036452m.g	MIKC_MADS	CsPP2-17	2089	2107	+	14.0145	7.29e-06	0.12	TTGTTTCTTCATTTGGTTA
orange1.1g010389m.g	C2H2	CsPP2-4	1665	1681	+	14.2031	7.31e-06	0.155	ATTAAGAAGACAAAAAA
orange1.1g010389m.g	C2H2	CsPP2-13	1674	1690	+	14.2031	7.31e-06	0.155	ATTAAGAAGACAAAAAA
orange1.1g029507m.g	ERF	CsPP2-20	622	640	-	13.0781	7.31e-06	0.127	TGGTGGTGATGGTGGTTGG
orange1.1g017798m.g	ERF	CsPP2-18	919	928	+	13.3579	7.32e-06	0.327	CACCGGCCAC
orange1.1g027691m.g	MIKC_MADS	CsPP2-20	869	889	+	14.3478	7.32e-06	0.0104	TTCTTCTCTTTTTTTACTTTT
orange1.1g019668m.g	Dof	CsPP2-14	506	526	+	14.0469	7.34e-06	0.0231	GCTTTTTTTTTTCTTTTTTTT
orange1.1g048459m.g	C2H2	CsPP2-10	314	332	-	12.9748	7.34e-06	0.0916	CTTCTCTCTCCTCGGTCTC
orange1.1g027470m.g	MIKC_MADS	CsPP2-17	2092	2106	-	14.1884	7.35e-06	0.209	AACCAAATGAAGAAA
orange1.1g039680m.g	ERF	CsPP2-20	620	639	+	13.7969	7.4e-06	0.163	GCCCAACCACCATCACCACC
orange1.1g038243m.g	AP2	CsPP2-10	277	296	+	14.3038	7.4e-06	0.00998	CAAACGAAAGAAAAAAGAAG
orange1.1g024344m.g	bHLH	CsPP2-18	1506	1526	-	14.5938	7.42e-06	0.21	CAACCACCACGTGTCCCAACC
orange1.1g038243m.g	AP2	CsPP2-19	1177	1196	+	14.2911	7.47e-06	0.00998	AGTAAAGAAGATGAAAAAAA
orange1.1g020026m.g	bZIP	CsPP2-8	1213	1223	-	14.5625	7.49e-06	0.223	AAGAGCTGGCA
orange1.1g027691m.g	MIKC_MADS	CsPP2-20	870	890	+	14.3188	7.49e-06	0.0104	TCTTCTCTTTTTTTACTTTTT
orange1.1g027691m.g	MIKC_MADS	CsPP2-20	1430	1450	+	14.3188	7.49e-06	0.0104	TTTTTTTTTTCTTTTTTGTGT
orange1.1g047290m.g	Dof	CsPP2-3	1368	1388	+	13.8594	7.5e-06	0.0464	AGAGAAAGTGAAAAGTGTAAT
orange1.1g015799m.g	TCP	CsPP2-18	229	241	-	12.3973	7.52e-06	0.168	GATGGGTCCACAT
orange1.1g045783m.g	ERF	CsPP2-10	76	96	-	13.1875	7.53e-06	0.0955	TCCCCATCAGGAGCGCCGCGA
orange1.1g039708m.g	MYB	CsPP2-17	2098	2112	-	13.5625	7.57e-06	0.171	AACCCTAACCAAATG
orange1.1g047290m.g	Dof	CsPP2-8	322	342	-	13.8438	7.62e-06	0.0464	AATGAAAACAAAAAGGACAAT
orange1.1g015627m.g	E2F/DP	CsPP2-18	2137	2150	-	14.6875	7.63e-06	0.68	CGAACGCGCCATAA
orange1.1g038194m.g	ERF	CsPP2-17	438	447	-	14.2674	7.65e-06	0.342	CGGCCCCGCC
orange1.1g039409m.g	ERF	CsPP2-5	287	314	-	11.3906	7.66e-06	0.677	CAGACTTGGCCGCCGATCGCAGCGTCGA
orange1.1g038243m.g	AP2	CsPP2-16	71	90	-	14.2532	7.68e-06	0.00998	AAAAAAAGAAAAGAAAAAGA
orange1.1g040096m.g	MIKC_MADS	CsPP2-12	1893	1906	+	14.0781	7.69e-06	0.117	CCAAAAGAAGAAGT
orange1.1g046549m.g	Dof	CsPP2-16	1316	1336	+	13.6562	7.72e-06	0.0435	TAACACCAAAAGTAAAATAAA
orange1.1g039708m.g	MYB	CsPP2-20	1923	1937	-	13.5469	7.72e-06	0.171	GAACCGAACCGAATT
orange1.1g037998m.g	MYB	CsPP2-10	258	278	-	13.9688	7.74e-06	0.172	TGGGTAGTAGTTGGTGGTGTT
orange1.1g038243m.g	AP2	CsPP2-4	703	722	+	14.2405	7.75e-06	0.00998	GAAAGAAAAGGGGAAAAAAA
orange1.1g038243m.g	AP2	CsPP2-13	712	731	+	14.2405	7.75e-06	0.00998	GAAAGAAAAGGGGAAAAAAA
orange1.1g043131m.g	GRAS	CsPP2-7	2237	2256	-	13.9143	7.79e-06	0.025	AAGAAAAAGAAAGAACGAAA
orange1.1g012118m.g	NAC	CsPP2-4	1988	2002	+	14.4375	7.8e-06	0.155	AGCTTAACAAAGAAG
orange1.1g012118m.g	NAC	CsPP2-13	1997	2011	+	14.4375	7.8e-06	0.155	AGCTTAACAAAGAAG
orange1.1g018835m.g	NAC	CsPP2-5	1336	1350	+	14.4688	7.8e-06	0.232	GGCTTGTGAGTGAAG
orange1.1g005715m.g	BES1	CsPP2-14	466	480	+	13.5938	7.82e-06	0.348	CCACACGTACCATGC
orange1.1g023169m.g	ERF	CsPP2-17	436	450	+	14.0938	7.82e-06	0.232	ATGGCGGGGCCGGCC
orange1.1g022806m.g	BBR-BPC	CsPP2-1	176	199	-	5.60938	7.83e-06	0.0157	GAGAAATAAAAAAGGAGAAAAAAC
orange1.1g022806m.g	BBR-BPC	CsPP2-7	2219	2242	-	5.60938	7.83e-06	0.0157	ACGAAAGAAAGTAAGAAAGAAAAA
orange1.1g036087m.g	MYB	CsPP2-20	621	641	-	14.4219	7.84e-06	0.204	GTGGTGGTGATGGTGGTTGGG
orange1.1g021756m.g	MYB	CsPP2-14	113	133	+	14.2785	7.85e-06	0.321	AGCTTTAAGGATAAGGAAGGA
orange1.1g032112m.g	GATA	CsPP2-5	1260	1278	-	11.4783	7.86e-06	0.0605	CATCTTCTTCATCACCACT
orange1.1g019619m.g	MYB	CsPP2-12	278	288	+	13.875	7.91e-06	0.075	GAGGTTGGTTG
orange1.1g022048m.g	MYB_related	CsPP2-14	1860	1868	+	14.1471	7.95e-06	0.71	GTTAGGTCG
orange1.1g012118m.g	NAC	CsPP2-21	1924	1938	+	14.3906	8.05e-06	0.155	AGCTTCACAAAGAAG
orange1.1g047290m.g	Dof	CsPP2-17	735	755	+	13.7812	8.1e-06	0.0464	AGACAATAAAAAAAGTGTACA
orange1.1g042649m.g	bHLH	CsPP2-18	70	83	-	12.1143	8.15e-06	0.242	AAAAAGTCACATGA
orange1.1g043131m.g	GRAS	CsPP2-7	2245	2264	-	13.8571	8.16e-06	0.0252	CAGAGCAAAAGAAAAAGAAA
orange1.1g014360m.g	TCP	CsPP2-10	1925	1934	+	13.9368	8.16e-06	0.729	TGGGGTCCAC
orange1.1g046523m.g	NAC	CsPP2-26	919	939	-	13.8906	8.19e-06	0.285	GATAAATTAAAAGACAAGCAA
orange1.1g020391m.g	ERF	CsPP2-5	291	311	+	12.6406	8.21e-06	0.729	CGCTGCGATCGGCGGCCAAGT
orange1.1g040096m.g	MIKC_MADS	CsPP2-17	2091	2104	-	13.9844	8.21e-06	0.117	CCAAATGAAGAAAC
orange1.1g024484m.g	MYB	CsPP2-15	1852	1872	+	13.9375	8.22e-06	0.0797	CTCCCGTCATCCCACCATCCG
orange1.1g011752m.g	Dof	CsPP2-3	1370	1388	+	13.8906	8.23e-06	0.0879	AGAAAGTGAAAAGTGTAAT
orange1.1g007469m.g	CPP	CsPP2-2	641	650	-	12.6531	8.24e-06	0.353	GATTTGAATC
orange1.1g007469m.g	CPP	CsPP2-2	759	768	-	12.6531	8.24e-06	0.353	GATTTGAATC
orange1.1g019668m.g	Dof	CsPP2-19	1956	1976	-	13.9062	8.27e-06	0.0245	TTTCTTTTTCTACTTTTTTTT
orange1.1g023883m.g	TCP	CsPP2-9	1704	1713	+	13.819	8.27e-06	0.246	GGACCCCACT
orange1.1g002869m.g	HD-ZIP	CsPP2-8	1234	1244	+	14.3692	8.29e-06	0.328	TCATTAATTAC
orange1.1g027691m.g	MIKC_MADS	CsPP2-10	408	428	-	14.1884	8.31e-06	0.0114	CGTCTCCGTCTCCGTCTCTGT
orange1.1g007662m.g	EIL	CsPP2-20	1673	1693	+	13.8987	8.34e-06	0.351	TCGTGTTGATTCATTATTGCT
orange1.1g026216m.g	WRKY	CsPP2-1	92	101	-	13.7288	8.36e-06	0.373	CCGTTGACGT
orange1.1g024771m.g	GATA	CsPP2-23	72	86	-	13.7941	8.37e-06	0.0572	GTGACAATGGTGGAG
orange1.1g022806m.g	BBR-BPC	CsPP2-7	2229	2252	-	5.42188	8.37e-06	0.0161	AAAAGAAAGAACGAAAGAAAGTAA
orange1.1g019668m.g	Dof	CsPP2-17	380	400	+	13.8906	8.37e-06	0.0245	CTCACTTTTTATTTATTTATT
orange1.1g047334m.g	ERF	CsPP2-20	629	649	+	10.2344	8.38e-06	0.372	CCATCACCACCACCATCGACA
orange1.1g046549m.g	Dof	CsPP2-19	1962	1982	+	13.5781	8.39e-06	0.0441	AAGTAGAAAAAGAAAAGGGGA
orange1.1g032112m.g	GATA	CsPP2-18	1661	1679	+	11.3333	8.41e-06	0.0605	GATGAACATGACCATCACC
orange1.1g038243m.g	AP2	CsPP2-18	699	718	-	14.1266	8.41e-06	0.0107	CGAAACAAAAAAAAAAAAAG
orange1.1g019619m.g	MYB	CsPP2-20	609	619	-	13.7969	8.41e-06	0.075	ATGGGTGGTGG
orange1.1g022806m.g	BBR-BPC	CsPP2-7	2148	2171	-	5.40625	8.42e-06	0.0161	GAAAGAGAGAGAGATAGCAAAAAG
orange1.1g021498m.g	MYB	CsPP2-18	167	179	+	14.481	8.46e-06	0.251	GTGTTTGGTGAAG
orange1.1g043614m.g	ERF	CsPP2-20	629	643	+	12.7656	8.46e-06	0.416	CCATCACCACCACCA
orange1.1g007797m.g	bHLH	CsPP2-18	1264	1271	-	15.0882	8.49e-06	0.253	CCACGTGG
orange1.1g048817m.g	bHLH	CsPP2-14	1235	1242	+	14.9651	8.49e-06	0.759	ACACGTGC
orange1.1g012387m.g	bHLH	CsPP2-21	315	322	-	14.5158	8.49e-06	0.38	CCACGTGA
orange1.1g007797m.g	bHLH	CsPP2-18	1264	1271	+	15.0882	8.49e-06	0.253	CCACGTGG
orange1.1g022702m.g	HD-ZIP	CsPP2-16	261	271	-	13.0588	8.5e-06	0.689	TCAATAATTAA
orange1.1g019546m.g	ERF	CsPP2-20	634	654	-	12.0441	8.52e-06	0.0675	ATGGTTGTCGATGGTGGTGGT
orange1.1g018559m.g	MYB	CsPP2-1	434	452	+	14.2188	8.53e-06	0.125	TATATCCAACCACAATTCC
orange1.1g029507m.g	ERF	CsPP2-20	634	652	-	12.7656	8.58e-06	0.127	GGTTGTCGATGGTGGTGGT
orange1.1g045783m.g	ERF	CsPP2-20	620	640	+	12.9375	8.64e-06	0.0959	GCCCAACCACCATCACCACCA
orange1.1g048287m.g	C2H2	CsPP2-2	913	932	+	13.7188	8.69e-06	0.203	GATAATAAGACAAAAATTAT
orange1.1g027691m.g	MIKC_MADS	CsPP2-9	1942	1962	-	14.1304	8.7e-06	0.0117	GCCTTTTTTTCCCTTCTTCTT
orange1.1g036669m.g	bHLH	CsPP2-14	1257	1265	+	13.8	8.7e-06	0.194	TCCACGTGC
orange1.1g048263m.g	MYB_related	CsPP2-25	1566	1580	-	13.8906	8.71e-06	0.183	TATGAGGATAAGAAT
orange1.1g012118m.g	NAC	CsPP2-16	2066	2080	+	14.2812	8.73e-06	0.155	AACTTAACGAAGAAG
orange1.1g020697m.g	bZIP	CsPP2-18	1262	1276	-	12.6562	8.74e-06	0.292	GTTCTCCACGTGGCG
orange1.1g021851m.g	MYB_related	CsPP2-7	1068	1079	+	14.8594	8.8e-06	0.18	GAAAATATCTTT
orange1.1g022806m.g	BBR-BPC	CsPP2-3	1135	1158	-	5.28125	8.8e-06	0.0164	GAAACGGAGAAAAAGAAAAAAAAA
orange1.1g019307m.g	MYB	CsPP2-12	824	841	+	13.8125	8.81e-06	0.0816	AAGCTTGGTTGGCTGTTG
orange1.1g036452m.g	MIKC_MADS	CsPP2-19	1877	1895	-	13.7826	8.82e-06	0.12	GAATTTCCTTTTCTGTCAA
orange1.1g036655m.g	ERF	CsPP2-23	456	470	-	13.3125	8.87e-06	0.0789	TCTCATCCACCGACC
orange1.1g035756m.g	ERF	CsPP2-20	633	652	+	12.9531	8.89e-06	0.079	CACCACCACCATCGACAACC
orange1.1g044161m.g	MYB	CsPP2-26	1190	1204	-	14.3906	8.9e-06	0.726	TCTAAGTTAGGTATA
orange1.1g027691m.g	MIKC_MADS	CsPP2-16	61	81	+	14.1014	8.9e-06	0.0118	TCTGGCCGTTTCTTTTTCTTT
orange1.1g032112m.g	GATA	CsPP2-5	1535	1553	-	11.2029	8.92e-06	0.0605	AATCATCATTTTCACCAAC
orange1.1g021910m.g	NAC	CsPP2-5	109	130	+	13.6406	8.96e-06	0.795	AACGTGTAGATTTCGTCTTGTA
orange1.1g022924m.g	GATA	CsPP2-7	1891	1905	-	13.0938	9.04e-06	0.201	TTTTAACCGTCAAAT
orange1.1g045434m.g	MYB	CsPP2-26	601	610	-	13.7397	9.05e-06	0.808	GTTAGGTAAG
orange1.1g019668m.g	Dof	CsPP2-3	1366	1386	-	13.7969	9.05e-06	0.025	TACACTTTTCACTTTCTCTTC
orange1.1g012156m.g	bHLH	CsPP2-14	1234	1243	+	13.6	9.07e-06	0.405	GACACGTGCC
orange1.1g012156m.g	bHLH	CsPP2-14	1234	1243	-	13.6	9.07e-06	0.405	GGCACGTGTC
orange1.1g037347m.g	ERF	CsPP2-10	411	427	+	11.4375	9.09e-06	0.417	GAGACGGAGACGGAGAC
orange1.1g025781m.g	HSF	CsPP2-17	1707	1721	+	13.8625	9.09e-06	0.809	CTTGTAGAAGCTACT
orange1.1g021633m.g	Dof	CsPP2-20	870	890	-	13.6719	9.1e-06	0.0412	AAAAAGTAAAAAAAGAGAAGA
orange1.1g027190m.g	MIKC_MADS	CsPP2-16	1726	1740	-	13.875	9.2e-06	0.19	AATTTCTATTTTTGG
orange1.1g027691m.g	MIKC_MADS	CsPP2-17	1336	1356	-	14.058	9.2e-06	0.012	TCTTTTTTTTATTTTTTTTTA
orange1.1g039680m.g	ERF	CsPP2-10	2167	2186	+	13.3594	9.21e-06	0.163	TATAAAACAGCTTCACCGAC
orange1.1g019307m.g	MYB	CsPP2-5	1225	1242	+	13.75	9.21e-06	0.0816	ATGGTTGGATGGAGGTTG
orange1.1g019546m.g	ERF	CsPP2-10	407	427	+	11.8824	9.22e-06	0.0675	AACAGAGACGGAGACGGAGAC
orange1.1g024786m.g	Dof	CsPP2-12	1894	1914	-	13.4375	9.25e-06	0.0391	TTCCTTCAACTTCTTCTTTTG
orange1.1g047290m.g	Dof	CsPP2-16	72	92	-	13.6406	9.27e-06	0.0498	AAAAAAAAAGAAAAGAAAAAG
orange1.1g022806m.g	BBR-BPC	CsPP2-3	1349	1372	+	5.125	9.3e-06	0.0168	AGGTGAGAGTGAATGGAGAAGAGA
orange1.1g017464m.g	G2-like	CsPP2-18	1725	1735	-	12.9844	9.34e-06	0.203	AAGAGAATATT
orange1.1g043614m.g	ERF	CsPP2-10	415	429	-	12.5625	9.35e-06	0.416	CCGTCTCCGTCTCCG
orange1.1g037347m.g	ERF	CsPP2-5	299	315	+	11.3594	9.37e-06	0.417	TCGGCGGCCAAGTCTGA
orange1.1g024786m.g	Dof	CsPP2-12	1501	1521	+	13.4219	9.4e-06	0.0391	GAGTTTTTTTTTTTACTTTAC
orange1.1g022806m.g	BBR-BPC	CsPP2-9	1860	1883	-	5.09375	9.4e-06	0.0168	CTGAAGGATAAAGCGAGAGAGAGA
orange1.1g048287m.g	C2H2	CsPP2-4	1665	1684	+	13.5625	9.42e-06	0.203	ATTAAGAAGACAAAAAAATT
orange1.1g048287m.g	C2H2	CsPP2-13	1674	1693	+	13.5625	9.42e-06	0.203	ATTAAGAAGACAAAAAAATT
orange1.1g040096m.g	MIKC_MADS	CsPP2-15	358	371	-	13.8125	9.42e-06	0.117	ACCAAAATAGAAAA
orange1.1g024344m.g	bHLH	CsPP2-14	1163	1183	-	14.25	9.45e-06	0.21	CAACACACACGTGGGCTGGGT
orange1.1g015337m.g	bHLH	CsPP2-18	454	467	-	14.5	9.51e-06	0.423	TGTCCAACTTGGCT
orange1.1g027691m.g	MIKC_MADS	CsPP2-19	1959	1979	-	14.0145	9.52e-06	0.0122	CCTTTTCTTTTTCTACTTTTT
orange1.1g047455m.g	ERF	CsPP2-10	403	423	-	11.1029	9.54e-06	0.106	CCGTCTCCGTCTCTGTTTCTC
orange1.1g024786m.g	Dof	CsPP2-23	1550	1570	+	13.4062	9.56e-06	0.0391	TATCTTTCTTGTTCGCTTTTA
orange1.1g024786m.g	Dof	CsPP2-19	1946	1966	-	13.4062	9.56e-06	0.0391	TACTTTTTTTTTTTACTTTAA
orange1.1g043131m.g	GRAS	CsPP2-14	507	526	-	13.6571	9.57e-06	0.0285	AAAAAAAAGAAAAAAAAAAG
orange1.1g046549m.g	Dof	CsPP2-4	702	722	+	13.4531	9.58e-06	0.0441	AGAAAGAAAAGGGGAAAAAAA
orange1.1g046549m.g	Dof	CsPP2-13	711	731	+	13.4531	9.58e-06	0.0441	AGAAAGAAAAGGGGAAAAAAA
orange1.1g011334m.g	C2H2	CsPP2-4	1665	1684	-	13.7031	9.59e-06	0.276	AATTTTTTTGTCTTCTTAAT
orange1.1g011334m.g	C2H2	CsPP2-13	1674	1693	-	13.7031	9.59e-06	0.276	AATTTTTTTGTCTTCTTAAT
orange1.1g036087m.g	MYB	CsPP2-12	273	293	+	14.1719	9.6e-06	0.204	AAAGTGAGGTTGGTTGGTGTG
orange1.1g038243m.g	AP2	CsPP2-7	2154	2173	-	13.9367	9.61e-06	0.012	AAGAAAGAGAGAGAGATAGC
orange1.1g046523m.g	NAC	CsPP2-4	1881	1901	-	13.6094	9.65e-06	0.285	GGATACTTGTTCCACAAGGAT
orange1.1g046523m.g	NAC	CsPP2-13	1890	1910	-	13.6094	9.65e-06	0.285	GGATACTTGTTCCACAAGGAT
orange1.1g019668m.g	Dof	CsPP2-1	173	193	+	13.7188	9.65e-06	0.025	TTTGTTTTTTCTCCTTTTTTA
orange1.1g019619m.g	MYB	CsPP2-5	1185	1195	+	13.7031	9.68e-06	0.0785	GAAGGTGGTGG
orange1.1g003968m.g	CPP	CsPP2-1	82	94	+	11.2212	9.69e-06	0.271	CCAAATTTCAACG
orange1.1g019546m.g	ERF	CsPP2-10	422	442	+	11.7794	9.69e-06	0.0675	GGAGACGGAGTGAATGGTGAA
orange1.1g036452m.g	MIKC_MADS	CsPP2-19	1343	1361	+	13.6667	9.7e-06	0.12	TTCTTTCTTTTTTTAGTTG
orange1.1g048459m.g	C2H2	CsPP2-25	1976	1994	-	12.4706	9.74e-06	0.0954	CTTCCTCTGCCAATTCATC
orange1.1g028913m.g	ERF	CsPP2-20	599	619	+	9.5942	9.75e-06	0.0618	CTCACAACCACCACCACCCAT
orange1.1g019668m.g	Dof	CsPP2-15	84	104	-	13.7031	9.78e-06	0.025	TCTTTTTTTTTTTTTTTTTTA
orange1.1g019668m.g	Dof	CsPP2-14	508	528	+	13.7031	9.78e-06	0.025	TTTTTTTTTTCTTTTTTTTAA
orange1.1g021111m.g	TCP	CsPP2-9	1704	1712	+	13.8211	9.8e-06	0.292	GGACCCCAC
orange1.1g021111m.g	TCP	CsPP2-10	1924	1932	-	13.8211	9.8e-06	0.292	GGACCCCAC
orange1.1g037998m.g	MYB	CsPP2-5	1526	1546	+	13.7031	9.8e-06	0.174	TAAAAAGGGGTTGGTGAAAAT
orange1.1g048459m.g	C2H2	CsPP2-17	2046	2064	+	12.4538	9.84e-06	0.0954	TCTCAATTCTCTCCTCCTC
orange1.1g020697m.g	bZIP	CsPP2-5	1710	1724	+	12.2656	9.85e-06	0.292	TCATGTCACGTGTCT
orange1.1g019546m.g	ERF	CsPP2-10	413	433	+	11.7353	9.9e-06	0.0675	GACGGAGACGGAGACGGAGTG
orange1.1g046549m.g	Dof	CsPP2-15	92	112	+	13.4219	9.9e-06	0.0441	AAAAAAAAAAAGAGAAAGGTT
orange1.1g042353m.g	ERF	CsPP2-20	603	613	+	12.75	9.91e-06	0.147	CAACCACCACC

## Sheet: Table S5
Table S5. Relative expression levels of CsPP2 genes quantified by qRT-PCR under HLB infection.
Gene name	CLas-free	CLas
CsPP2-1	1	86.0095
CsPP2-2	1	7.31211
CsPP2-3	1	9.63586
CsPP2-4	1	0.184511
CsPP2-5	1	2.33411
CsPP2-6	1	1.02146
CsPP2-7	1	1.08716
CsPP2-8	1	1.42017
CsPP2-9	1	0.407355
CsPP2-10	1	1.21053
CsPP2-11	1	1.65503
CsPP2-12	1	0.666325
CsPP2-13	1	0.184511
CsPP2-14	1	1.25974
CsPP2-15	1	1.25974
CsPP2-16	1	1.07473
CsPP2-17	1	0.110516
CsPP2-18	1	11.1253
CsPP2-19	1	0.444762
CsPP2-20	1	1.81739
CsPP2-21	1	1.69903
CsPP2-22	1	3.15324
CsPP2-23	1	0.152846
CsPP2-24	1	0.0972816
CsPP2-25	1	0.12039
CsPP2-26	1	3.15399

## Sheet: Table S6
Table S6. Primer sequences used in this study.
Purpose	Primer names	Primer sequences (5’-3’)
		Forward primer	Reverse primer
Gene expression	CsActin QRT	CATCCCTCAGCACCTTCC	CCAACCTTAGCACTTCTCC
	CsPP2-1 QRT	AGCAGAACAGGAGGCAATGG	GAAGGCGTCCGCTTTCAGAG
	CsPP2-2 QRT	CACTGGAAGGCTGATGGCT	TGATCCACTGCCAGTACCG
	CsPP2-3 QRT	GGGAACTGGGTCGTCCAAAG	GCTTGTCCACAGAGGACTTGTC
	CsPP2-4 QRT	CCTGTATTCAAATCAGCCGCAG	CCCACTCTCTGGCTGCAGCGC
	CsPP2-5 QRT	GGTACGATTTGCGGCCGATTC	CCTTGGTCAATTAGAACTGGGC
	CsPP2-6 QRT	GGTACGATTTGCGGCCGATTC	CTTGAAGCTGATCTTGCCGG
	CsPP2-7 QRT	CTGCTTTATTTCGGGACCCA	TCATTCGACAAAGCCTGGCA
	CsPP2-8 QRT	GGGAGAAATTCTTGCCGTCG	GAAGCTCTTTCTACCGCCG
	CsPP2-9 QRT	GCTATCGAGCCTGACCGAC	CAGGAGGCATCAAATCGAGC
	CsPP2-10 QRT	CCTCGAATACAAGAGGAAGGTC	TCCATCCAGCATACGTGGC
	CsPP2-11 QRT	CTGCCAGCAGAGTGCATTTCC	TGGGGTTGTGACACAGATGG
	CsPP2-12 QRT	CAGCAGAGTGCATTTCGCAC	GATGAAGATGGGGTGGTGAC
	CsPP2-13 QRT	GCCTGCAGAGTGTATTTCCA	AGATCTTTCTTAGACAGGG
	CsPP2-14 QRT	CCTGTATTCAAATCAGCTGCGG	CCTAGACTCTGGTGTTGAAGTCC
	CsPP2-15 QRT	TCGGGCCAAGTACAGGGATG	CATTCCTGAAGCCTGCGTC
	CsPP2-16 QRT	TGTTCTGCCACCAGAGTGCA	GACGATGATGGGGTTGTGAC
	CsPP2-17 QRT	GGGGCTGGTATCTCAGCTGG	GGTGAGCTTCTGAGGACTCTC
	CsPP2-18 QRT	CCGAGATTGAGCGACATGCC	CAGCTGAAGAAGCTCCCCG
	CsPP2-19 QRT	CGTTTGGGAGCGCTTTCTG	GCCTCAGGAACAGAGGTCC
	CsPP2-20 QRT	ACGCCGTTTGGGAGAGCTT	CCCACTCTGCTTGTCCAACG
	CsPP2-21 QRT	CGCGATGCTTGTAGACTAGCAG	CCGGTCTCTTTCTCCAGTGC
	CsPP2-22 QRT	GGATGCGATAACGGGCTTAG	GCCGTGCTTGGTAATGAAGCC
	CsPP2-23 QRT	CAACTCCCCGCGATGCAAG	CCAGTCTCTTGCACTAGCG
	CsPP2-24 QRT	TCAGATCGGCTGCGGATTC	CTCTAGCCCAAAGCTCGCG
	CsPP2-25 QRT	CCACTGAACACTAGGCCAAG	GAAGCCTTTGTCGTCCTAGA
	CsPP2-26 QRT	GCGACGAGAACTTTGAGGGC	CCCTATCACACACGAGTCCG
	CsActin QRT	CATCCCTCAGCACCTTCC	CCAACCTTAGCACTTCTCC
	CsGST QRT	AGACATGAAGGCTGGTGAAC	AACTCCTGGGCGATGTATTG
	CsPR1 QRT	AAATGTGGGTGAATGAGAAAGC	ATTATTGTTGCACGTCACCTTG
	CsPAL1 QRT	GAATGGTCACCAGAACGGTG	CACATTCGTAGAGGACGTGGC
	CsWRKY22 QRT	AGGAAACAGGTGGAACGAAG	GACCTTGAGCCTTTGACATTG
	CsCalS7 QRT	TCTTTGCACCCATAGCCATT	TCACTTTTTTTCTGTCTCAGTCTT
Promoter amplification and analysis using GUS reporter	CsPP2-1pro-DX2181G	GAGATCTACAGCGCTAAGCTTTAGCAGCGATTATGAAAC	GGACTGACCACCCGGGGATCCATGATGTGGTTTTTTTGAAGACAT
	CsPP2-2pro-DX2181G	GAGATCTACAGCGCTAAGCTTATTTCCGTAGATGTCCCT	GGACTGACCACCCGGGGATCCGCTACGGCTATTCTCATTATCCAT
	CsPP2-3pro-DX2181G	GAGATCTACAGCGCTAAGCTTATTAGAACAGCCAACCCT	GGACTGACCACCCGGGGATCCTTTTGTGACTTATTCATA
	CsPP2-4pro-DX2181G	GAGATCTACAGCGCTAAGCTTATTATCTAAATCGGCAAGTC	GGACTGACCACCCGGGGATCCAGGCAGAGCAATTGTGATATCCAT
	CsPP2-5pro-DX2181G	GAGATCTACAGCGCTAAGCTTTTGGTGGACGGCAGAAGT	GGACTGACCACCCGGGGATCCTTCAGGCAGCAGATCTACGTTCAT
	CsPP2-6pro-DX2181G	GAGATCTACAGCGCTAAGCTTCTATTGCTGCTGCATTATTA	GGACTGACCACCCGGGGATCCTGTTTTTCAGAAATACGTATA
	CsPP2-7pro-DX2181G	GGCATGCAAGCTTGCATGCCTGCAGTAACTGTGATACCGTGAC	GGACTGACCACCCGGGGATCCCCCAATAATCAAAGCCAC
	CsPP2-8pro-DX2181G	GAGATCTACAGCGCTAAGCTTTTGGGCTTATCCTCCTGG	GGACTGACCACCCGGGGATCCTCTAATGTCGCTTGGGAG
	CsPP2-9pro-DX2181G	GAGATCTACAGCGCTAAGCTTTCCCAACACCCATCAAAT	GGACTGACCACCCGGGGATCCGGTATGTCTCCCAGTCCC
	CsPP2-10pro-DX2181G	GAGATCTACAGCGCTAAGCTTCGTCCTGGCAAAGTTATT	GGCATGCAAGCTTGCATGCCTGCAGGGTTTGCGATAGTTTGAGA
	CsPP2-11pro-DX2181G	GAGATCTACAGCGCTAAGCTTCACCAATGTCGGCAGAAT	GGACTGACCACCCGGGGATCCTGGCAGAGCAATTGTGATATCCAT
	CsPP2-12pro-DX2181G	GAGATCTACAGCGCTAAGCTTCTCGTGCTTCTTGGTTAC	GGACTGACCACCCGGGGATCCCTGCTGGCAGAACATTCGT
	CsPP2-13pro-DX2181G	GGCATGCAAGCTTGCATGCCTGCAGATTATCTAAATCGGCAAGTC	GGACTGACCACCCGGGGATCCAGGCAGAGCAATTGTGATATCCAT
	CsPP2-14pro-DX2181G	GGCATGCAAGCTTGCATGCCTGCAGATTGGGTTCAAAGTTCGC	GGACTGACCACCCGGGGATCCATGGATATTACAAATGCTCTGCCA
	CsPP2-15pro-DX2181G	GAGATCTACAGCGCTAAGCTTCTCGGATTTCTACTTTGA	GGACTGACCACCCGGGGATCCAGTGAGGGACGCAGTTGG
	CsPP2-16pro-DX2181G	GAGATCTACAGCGCTAAGCTTTGGTAAAAGATACGAAAGA	GGACTGACCACCCGGGGATCCTGATTTGAAGATGGGACA
	CsPP2-17pro-DX2181G	GAGATCTACAGCGCTAAGCTTTGTTTGGACGGCTCATCT	GGCATGCAAGCTTGCATGCCTGCAGGCACAACTTTCAGGCACAT
	CsPP2-18pro-DX2181G	GAGATCTACAGCGCTAAGCTTTGTGGACCCATCTTTGTG	GGACTGACCACCCGGGGATCCAATACCAGACACATTAGCTCCCAT
	CsPP2-19pro-DX2181G	GAGATCTACAGCGCTAAGCTTTTGGAAAGCGTCGTGGAA	GGACTGACCACCCGGGGATCCGTCACGAGGTGTAGTCAA
	CsPP2-20pro-DX2181G	GAGATCTACAGCGCTAAGCTTTTAGAGCAGCGATAGTGT	GGACTGACCACCCGGGGATCCCCGCCGACTTGAAGATAG
	CsPP2-21pro-DX2181G	GGCATGCAAGCTTGCATGCCTGCAGTTTTATTGGCTGAGGGTA	GGACTGACCACCCGGGGATCCGCGAGATGCGCACGTTGCGCCCAT
	CsPP2-22pro-DX2181G	GAGATCTACAGCGCTAAGCTTGGAAAGAATGAGCGAGAC	GGACTGACCACCCGGGGATCCGTAATCAGACGGCAGAAA
	CsPP2-23pro-DX2181G	GAGATCTACAGCGCTAAGCTTTTTTGTAGTGGCATTCTC	GGACTGACCACCCGGGGATCCCGGATTTGAAGGCAGGAC
	CsPP2-24pro-DX2181G	GAGATCTACAGCGCTAAGCTTTCTTCTCCTTATTGCCATCT	GGCATGCAAGCTTGCATGCCTGCAGGTTCAGTGGAGGTGATTGT
	CsPP2-25pro-DX2181G	GAGATCTACAGCGCTAAGCTTGGGACAGGGATTTGGTGA	GGACTGACCACCCGGGGATCCTTCAGTGGAGGTGATTGT
	CsPP2-26pro-DX2181G	GAGATCTACAGCGCTAAGCTTAGTTGCCCAGTTGGAGTA	GGACTGACCACCCGGGGATCCGAGTTCAAAAATTTTGTTGGCCAT
CLas idetification	qCLas 16S	TGAGTGCTAGCTGTTGGGTG	CTGCGCGTTGCATCGAATTA
Construction of promoter truncated vector	CsPP2-3pro-F2-F	CCATGGAGATCTACAGCGCTAAGCTTCATCCCTATCTCATCTAA
	CsPP2-3pro-F3-F	CCATGGAGATCTACAGCGCTAAGCTTAGTGAATGGAGAAGAGAA
	CsPP2-5pro-F2-F	CCATGGAGATCTACAGCGCTAAGCTTCCTGTAGCCACTACTTAA
	CsPP2-5pro-F3-F	CCATGGAGATCTACAGCGCTAAGCTTAGAGATCAAACCAGAATG
	CsPP2-18pro-F2-F	CCATGGAGATCTACAGCGCTAAGCTT
	CsPP2-18pro-F3-F	CCATGGAGATCTACAGCGCTAAGCTT
Subcellular Localization	CsPP2-3-pBI121-EGFP	GAGAACACGGGGGACTCTAGAATGGGAACTGGGTCGTCCAAA	GCTCACCATGGTACCCCCGGGTTCTAATGCTTGATTCTTTGGACG
	CsPP2-5-pBI121-EGFP	GAGAACACGGGGGACTCTAGAATGAACGTAGATCTGCTGCCT	GCTCACCATGGTACCCCCGGGTTCTTTAGGTCTAATCTCAATTCC
	CsPP2-18-pBI121-EGFP	GAGAACACGGGGGACTCTAGAATGGGAGCTAATGTGTCTGG	GCTCACCATGGTACCCCCGGGACATCGTTTACAGGAATGACC
Overexpression vector construction	CsPP2-3-pCAMBIA1300-EGFP	GAGAACACGGGGGACTCTAGAATGGGAACTGGGTCGTCCAAA	TCAGGATCCGGTACCCCCGGGTTATTCTAATGCTTGATTCTTTGG
	CsPP2-5-pCAMBIA1300-EGFP	GAGAACACGGGGGACTCTAGAATGAACGTAGATCTGCTGCCT	TCAGGATCCGGTACCCCCGGGTCATTCTTTAGGTCTAATCTCA
	CsPP2-18-pCAMBIA1300-EGFP	GAGAACACGGGGGACTCTAGAATGGGAGCTAATGTGTCTGG	TCAGGATCCGGTACCCCCGGGTTAACATCGTTTACAGGAATGACC
Positive identification of overexpression plants	35S	GACCTAACAGAACTCGCCGT
	GFP	GTAAACGGCCACAAGTTC	GGATCTTGAAGTTCACCTT
VIGS vector construction	CsPP2-3-pTRV2	AGAAGGCCTCCATGGGGATCCGGGAACTGGGTCGTCCAAAG	TGTCTTCGGGACATGCCCGGGGCTTGTCCACAGAGGACTTGTC
	CsPP2-5-pTRV2	AGAAGGCCTCCATGGGGATCCCCTAGAGATGCGTGCCGG	TGTCTTCGGGACATGCCCGGGCCTTGGTCAATTAGAACTGGGC
	CsPP2-18-pTRV2	AGAAGGCCTCCATGGGGATCCCCGAGATTGAGCGACATGCC	TGTCTTCGGGACATGCCCGGGCTGGGATTACAAAGCCTGGC
